# Supplementary material for: (S)-(+)-1-(1-Naphth­yl)-1-(2-thienylmethyl­ene)ethyl­amine
Source: Acta Crystallogr Sect E Struct Rep Online. 2009 Jun 20;65(Pt 7):o1651. doi: 10.1107/S1600536809022375 (PMC2969493; doi:10.1107/S1600536809022375)
Supplement: Supplementary file 1 [file e-65-o1651-sup1.cif]

##############################################################################
###                                                                        ###
###        Electronic paper (Acta Crystallographica Section E)             ###
###                                                                        ###
##############################################################################
#                                                                            #
# This CIF contains the data in a paper accepted for publication in Acta     #
# Crystallographica Section E. It conforms to the requirements of Notes      #
# for Authors for Section E, and has been peer reviewed under the auspices   #
# of the IUCr Commission on Journals.                                        #
#                                                                            #
# Full details of the Crystallographic Information File format               #
# are given in the paper "The Crystallographic Information File (CIF):       #
# a New Standard Archive File for Crystallography" by S. R. Hall, F. H.      #
# Allen and I. D. Brown [Acta Cryst. (1991), A47, 655-685].                  #
#                                                                            #
# The current version of the core CIF dictionary is obtainable from          #
# ftp://ftp.iucr.org/pub/cif_core.dic. The current version number is 2.4.    #
#                                                                            #
# Software is freely available for graphical display of the structure(s) in  #
# this CIF.  For information consult the CIF home page http://www.iucr.org/  #
# cif/home.html                                                              #
#                                                                            #
# This file may be used for bona fide research purposes within the           #
# scientific community so long as proper attribution is given to the journal # 
# article from which it was obtained.                                        #
#                                                                            #
##############################################################################
                                             
data_I
_audit_creation_method     SHELXL-97
_chemical_name_systematic
;
(<i>S</i>)-(+)-1-(1-Naphthyl)-1-(2-thienylmethylene)ethylamine
;
_chemical_name_common     ?
_chemical_formula_moiety     'C17 H15 N S'
_chemical_formula_sum     'C17 H15 N S'
_chemical_formula_iupac     'C17 H15 N S'
_chemical_formula_weight     265.36
_chemical_melting_point     345
_symmetry_cell_setting     orthorhombic
_symmetry_space_group_name_H-M     'P 21 21 21'
_symmetry_space_group_name_Hall     'P 2ac 2ab'
loop_
    _symmetry_equiv_pos_as_xyz
    'x, y, z'
    '-x+1/2, -y, z+1/2'
    '-x, y+1/2, -z+1/2'
    'x+1/2, -y+1/2, -z'
_cell_length_a     5.5274(14)
_cell_length_b     7.990(2)
_cell_length_c     31.517(8)
_cell_angle_alpha     90.00
_cell_angle_beta     90.00
_cell_angle_gamma     90.00
_cell_volume     1392.0(6)
_cell_formula_units_Z     4
_cell_measurement_reflns_used     68
_cell_measurement_theta_min     4.90
_cell_measurement_theta_max     11.50
_cell_measurement_temperature     298.0(10)
_cell_measurement_pressure     ?
_exptl_crystal_description     Plate
_exptl_crystal_colour     colourless
_exptl_crystal_size_max     0.50
_exptl_crystal_size_mid     0.36
_exptl_crystal_size_min     0.04
_exptl_crystal_density_diffrn     1.266
_exptl_crystal_density_meas     ?
_exptl_crystal_density_method     'not measured'
_exptl_crystal_F_000     560
_exptl_absorpt_coefficient_mu     0.217
_exptl_absorpt_correction_type     psi-scan
_exptl_absorpt_process_details     '(XSCANS; Siemens, 1996)'
_exptl_absorpt_correction_T_min     0.802
_exptl_absorpt_correction_T_max     0.991
_exptl_special_details
;
;
_diffrn_ambient_temperature     298.0(10)
_diffrn_radiation_type     MoK\a
_diffrn_radiation_wavelength     0.71073
_diffrn_radiation_source     'fine-focus sealed tube'
_diffrn_radiation_monochromator     graphite
_diffrn_measurement_device_type     'Siemens P4'
_diffrn_measurement_method     \w
_diffrn_detector_area_resol_mean     ?
_diffrn_reflns_number     4462
_diffrn_reflns_av_R_equivalents     0.0446
_diffrn_reflns_av_sigmaI/netI     0.0506
_diffrn_reflns_theta_min     2.58
_diffrn_reflns_theta_max     25.01
_diffrn_reflns_theta_full     25.00
_diffrn_measured_fraction_theta_max     0.991
_diffrn_measured_fraction_theta_full     0.992
_diffrn_reflns_limit_h_min     -6
_diffrn_reflns_limit_h_max     6
_diffrn_reflns_limit_k_min     -9
_diffrn_reflns_limit_k_max     9
_diffrn_reflns_limit_l_min     -37
_diffrn_reflns_limit_l_max     37
_diffrn_standards_number     2
_diffrn_standards_interval_count     48
_diffrn_standards_interval_time     ?
_diffrn_standards_decay_%     1.82
loop_
    _diffrn_standard_refln_index_h
    _diffrn_standard_refln_index_k
    _diffrn_standard_refln_index_l
    -1 -1 3
    -1 0 5
_refine_special_details
;
;
_reflns_number_total     2446
_reflns_number_gt     1280
_reflns_threshold_expression     I>2\s(I)
_refine_ls_structure_factor_coef     Fsqd
_refine_ls_matrix_type     full
_refine_ls_R_factor_all     0.1251
_refine_ls_R_factor_gt     0.0587
_refine_ls_wR_factor_gt     0.1315
_refine_ls_wR_factor_ref     0.1742
_refine_ls_goodness_of_fit_ref     1.564
_refine_ls_restrained_S_all     1.564
_refine_ls_number_reflns     2446
_refine_ls_number_parameters     174
_refine_ls_number_restraints     0
_refine_ls_number_constraints     0
_refine_ls_hydrogen_treatment     constr
_refine_ls_weighting_scheme     calc
_refine_ls_weighting_details
                   'calc w=1/[\s^2^(Fo^2^)+(0.05P)^2^] where P=(Fo^2^+2Fc^2^)/3'
_atom_sites_solution_hydrogens     geom
_atom_sites_solution_primary     direct
_atom_sites_solution_secondary     difmap
_refine_ls_shift/su_max     0.000
_refine_ls_shift/su_mean     0.000
_refine_diff_density_max     0.312
_refine_diff_density_min     -0.393
_refine_ls_extinction_method     'SHELXL97 (Sheldrick, 2008)'
_refine_ls_extinction_coef     0.046(6)
_refine_ls_extinction_expression
                                  'Fc^*^=kFc[1+0.001xFc^2^\l^3^/sin(2\q)]^-1/4^'
_refine_ls_abs_structure_details     'Flack (1983), 946 Friedel pairs'
_refine_ls_abs_structure_Flack     0.2(2)
loop_
    _atom_type_symbol
    _atom_type_description
    _atom_type_scat_dispersion_real
    _atom_type_scat_dispersion_imag
    _atom_type_scat_source
    'C' 'C' 0.0033 0.0016
                         'International Tables Vol C Tables 4.2.6.8 and 6.1.1.4'
    'H' 'H' 0.0000 0.0000
                         'International Tables Vol C Tables 4.2.6.8 and 6.1.1.4'
    'N' 'N' 0.0061 0.0033
                         'International Tables Vol C Tables 4.2.6.8 and 6.1.1.4'
    'S' 'S' 0.1246 0.1234
                         'International Tables Vol C Tables 4.2.6.8 and 6.1.1.4'
_computing_data_collection     'XSCANS (Siemens, 1996)'
_computing_cell_refinement     'XSCANS (Siemens, 1996)'
_computing_data_reduction     'XSCANS (Siemens, 1996)'
_computing_structure_solution     'SHELXS97 (Sheldrick, 2008)'
_computing_structure_refinement     'SHELXL97 (Sheldrick, 2008)'
_computing_molecular_graphics     'Mercury (Macrae <i>et al.</i>,  2006)'
_computing_publication_material     'SHELXL97 (Sheldrick, 2008)'
loop_
    _atom_site_type_symbol
    _atom_site_label
    _atom_site_fract_x
    _atom_site_fract_y
    _atom_site_fract_z
    _atom_site_U_iso_or_equiv
    _atom_site_adp_type
    _atom_site_calc_flag
    _atom_site_refinement_flags
    _atom_site_occupancy
    _atom_site_disorder_assembly
    _atom_site_disorder_group
    S S1 0.0890(3) 0.77472(18) 0.23563(4) 0.0851(5) Uani d . 1 . .
    C C2 0.0387(11) 0.7930(7) 0.28848(16) 0.0838(16) Uani d . 1 . .
    H H2A -0.0852 0.7377 0.3027 0.101 Uiso calc R 1 . .
    C C3 0.1958(10) 0.8951(7) 0.30739(17) 0.0808(16) Uani d . 1 . .
    H H3A 0.1920 0.9189 0.3363 0.097 Uiso calc R 1 . .
    C C4 0.3675(11) 0.9631(6) 0.27948(16) 0.0765(15) Uani d . 1 . .
    H H4A 0.4906 1.0359 0.2875 0.092 Uiso calc R 1 . .
    C C5 0.3292(8) 0.9077(6) 0.23880(16) 0.0637(12) Uani d . 1 . .
    C C6 0.4666(10) 0.9518(6) 0.20103(16) 0.0709(14) Uani d . 1 . .
    H H6A 0.5865 1.0331 0.2030 0.085 Uiso calc R 1 . .
    N N7 0.4278(8) 0.8830(5) 0.16565(12) 0.0732(11) Uani d . 1 . .
    C C8 0.5830(11) 0.9318(6) 0.12949(14) 0.0743(14) Uani d . 1 . .
    H H8A 0.6648 1.0374 0.1362 0.089 Uiso calc R 1 . .
    C C9 0.7706(10) 0.7968(8) 0.12312(17) 0.0982(19) Uani d . 1 . .
    H H9A 0.8835 0.7989 0.1462 0.147 Uiso calc R 1 . .
    H H9B 0.8550 0.8161 0.0970 0.147 Uiso calc R 1 . .
    H H9C 0.6924 0.6896 0.1221 0.147 Uiso calc R 1 . .
    C C10 0.4174(10) 0.9587(6) 0.09162(14) 0.0679(13) Uani d . 1 . .
    C C11 0.3745(10) 0.8354(6) 0.06322(15) 0.0771(14) Uani d . 1 . .
    H H11A 0.4564 0.7344 0.0662 0.093 Uiso calc R 1 . .
    C C12 0.2109(10) 0.8542(7) 0.02938(16) 0.0837(17) Uani d . 1 . .
    H H12A 0.1858 0.7662 0.0106 0.100 Uiso calc R 1 . .
    C C13 0.0910(12) 0.9986(7) 0.02414(17) 0.0835(16) Uani d . 1 . .
    H H13A -0.0180 1.0099 0.0019 0.100 Uiso calc R 1 . .
    C C14 0.1289(10) 1.1329(7) 0.05212(16) 0.0757(14) Uani d . 1 . .
    C C15 0.0159(12) 1.2883(8) 0.04640(19) 0.101(2) Uani d . 1 . .
    H H15A -0.0913 1.3014 0.0239 0.121 Uiso calc R 1 . .
    C C16 0.0570(16) 1.4195(9) 0.0723(2) 0.110(2) Uani d . 1 . .
    H H16A -0.0224 1.5205 0.0677 0.132 Uiso calc R 1 . .
    C C17 0.2162(13) 1.4043(8) 0.1058(2) 0.0980(19) Uani d . 1 . .
    H H17A 0.2446 1.4950 0.1236 0.118 Uiso calc R 1 . .
    C C18 0.3321(11) 1.2564(7) 0.11269(16) 0.0850(16) Uani d . 1 . .
    H H18A 0.4378 1.2477 0.1355 0.102 Uiso calc R 1 . .
    C C19 0.2965(10) 1.1158(6) 0.08620(14) 0.0702(14) Uani d . 1 . .
loop_
    _atom_site_aniso_label
    _atom_site_aniso_U_11
    _atom_site_aniso_U_22
    _atom_site_aniso_U_33
    _atom_site_aniso_U_12
    _atom_site_aniso_U_13
    _atom_site_aniso_U_23
    S1 0.0830(9) 0.0941(10) 0.0780(9) -0.0071(9) -0.0027(8) -0.0051(8)
    C2 0.092(4) 0.093(4) 0.066(3) 0.000(4) 0.010(3) 0.006(3)
    C3 0.093(4) 0.083(4) 0.067(3) 0.008(4) -0.008(3) -0.003(3)
    C4 0.085(4) 0.074(3) 0.071(3) -0.009(3) -0.001(3) -0.005(3)
    C5 0.058(3) 0.063(3) 0.070(3) -0.006(2) -0.003(2) -0.002(3)
    C6 0.069(4) 0.071(3) 0.073(3) -0.002(3) -0.005(3) 0.000(3)
    N7 0.075(3) 0.082(3) 0.062(2) 0.001(3) 0.003(2) 0.001(2)
    C8 0.078(3) 0.079(3) 0.066(3) 0.000(3) 0.003(3) 0.008(3)
    C9 0.086(4) 0.119(5) 0.090(4) 0.029(4) 0.004(3) 0.007(4)
    C10 0.073(3) 0.069(3) 0.062(3) 0.002(3) 0.001(3) 0.003(3)
    C11 0.089(4) 0.073(3) 0.070(3) 0.004(3) 0.001(3) -0.001(3)
    C12 0.091(4) 0.085(4) 0.076(4) -0.002(4) -0.003(3) -0.010(3)
    C13 0.088(4) 0.093(4) 0.070(3) -0.002(4) -0.007(3) 0.003(3)
    C14 0.077(4) 0.078(3) 0.072(3) 0.006(3) 0.002(3) 0.008(3)
    C15 0.117(5) 0.096(4) 0.090(4) 0.026(4) -0.006(4) 0.018(4)
    C16 0.134(6) 0.083(4) 0.112(5) 0.024(5) 0.014(5) 0.013(4)
    C17 0.117(5) 0.078(4) 0.099(4) 0.007(4) 0.017(4) -0.005(4)
    C18 0.097(4) 0.077(4) 0.081(3) -0.006(4) 0.009(3) -0.007(3)
    C19 0.077(3) 0.072(3) 0.062(3) -0.001(3) 0.006(3) 0.003(3)
_geom_special_details
;
;
loop_
    _geom_bond_atom_site_label_1
    _geom_bond_atom_site_label_2
    _geom_bond_site_symmetry_2
    _geom_bond_distance
    _geom_bond_publ_flag
    S1 C2 . 1.695(5) ?
    S1 C5 . 1.703(5) ?
    C2 C3 . 1.332(7) ?
    C2 H2A . 0.9300 ?
    C3 C4 . 1.404(7) ?
    C3 H3A . 0.9300 ?
    C4 C5 . 1.373(6) ?
    C4 H4A . 0.9300 ?
    C5 C6 . 1.455(6) ?
    C6 N7 . 1.261(5) ?
    C6 H6A . 0.9300 ?
    N7 C8 . 1.479(6) ?
    C8 C9 . 1.509(7) ?
    C8 C10 . 1.519(7) ?
    C8 H8A . 0.9800 ?
    C9 H9A . 0.9600 ?
    C9 H9B . 0.9600 ?
    C9 H9C . 0.9600 ?
    C10 C11 . 1.352(6) ?
    C10 C19 . 1.432(6) ?
    C11 C12 . 1.407(7) ?
    C11 H11A . 0.9300 ?
    C12 C13 . 1.341(7) ?
    C12 H12A . 0.9300 ?
    C13 C14 . 1.405(7) ?
    C13 H13A . 0.9300 ?
    C14 C15 . 1.401(7) ?
    C14 C19 . 1.425(7) ?
    C15 C16 . 1.349(7) ?
    C15 H15A . 0.9300 ?
    C16 C17 . 1.378(9) ?
    C16 H16A . 0.9300 ?
    C17 C18 . 1.361(8) ?
    C17 H17A . 0.9300 ?
    C18 C19 . 1.414(6) ?
    C18 H18A . 0.9300 ?
loop_
    _geom_angle_atom_site_label_1
    _geom_angle_atom_site_label_2
    _geom_angle_atom_site_label_3
    _geom_angle_site_symmetry_1
    _geom_angle_site_symmetry_3
    _geom_angle
    _geom_angle_publ_flag
    C2 S1 C5 . . 91.0(3) ?
    C3 C2 S1 . . 112.7(5) ?
    C3 C2 H2A . . 123.7 ?
    S1 C2 H2A . . 123.7 ?
    C2 C3 C4 . . 113.4(5) ?
    C2 C3 H3A . . 123.3 ?
    C4 C3 H3A . . 123.3 ?
    C5 C4 C3 . . 110.8(5) ?
    C5 C4 H4A . . 124.6 ?
    C3 C4 H4A . . 124.6 ?
    C4 C5 C6 . . 127.2(4) ?
    C4 C5 S1 . . 112.1(4) ?
    C6 C5 S1 . . 120.6(4) ?
    N7 C6 C5 . . 121.9(5) ?
    N7 C6 H6A . . 119.0 ?
    C5 C6 H6A . . 119.0 ?
    C6 N7 C8 . . 117.9(4) ?
    N7 C8 C9 . . 108.2(4) ?
    N7 C8 C10 . . 107.0(4) ?
    C9 C8 C10 . . 114.2(4) ?
    N7 C8 H8A . . 109.1 ?
    C9 C8 H8A . . 109.1 ?
    C10 C8 H8A . . 109.1 ?
    C8 C9 H9A . . 109.5 ?
    C8 C9 H9B . . 109.5 ?
    H9A C9 H9B . . 109.5 ?
    C8 C9 H9C . . 109.5 ?
    H9A C9 H9C . . 109.5 ?
    H9B C9 H9C . . 109.5 ?
    C11 C10 C19 . . 118.5(5) ?
    C11 C10 C8 . . 121.5(5) ?
    C19 C10 C8 . . 119.9(4) ?
    C10 C11 C12 . . 122.5(5) ?
    C10 C11 H11A . . 118.8 ?
    C12 C11 H11A . . 118.8 ?
    C13 C12 C11 . . 120.2(5) ?
    C13 C12 H12A . . 119.9 ?
    C11 C12 H12A . . 119.9 ?
    C12 C13 C14 . . 120.4(6) ?
    C12 C13 H13A . . 119.8 ?
    C14 C13 H13A . . 119.8 ?
    C15 C14 C13 . . 122.0(5) ?
    C15 C14 C19 . . 118.1(5) ?
    C13 C14 C19 . . 119.8(5) ?
    C16 C15 C14 . . 122.4(6) ?
    C16 C15 H15A . . 118.8 ?
    C14 C15 H15A . . 118.8 ?
    C15 C16 C17 . . 120.1(6) ?
    C15 C16 H16A . . 119.9 ?
    C17 C16 H16A . . 119.9 ?
    C18 C17 C16 . . 119.9(6) ?
    C18 C17 H17A . . 120.0 ?
    C16 C17 H17A . . 120.0 ?
    C17 C18 C19 . . 122.0(6) ?
    C17 C18 H18A . . 119.0 ?
    C19 C18 H18A . . 119.0 ?
    C18 C19 C14 . . 117.3(5) ?
    C18 C19 C10 . . 124.1(5) ?
    C14 C19 C10 . . 118.5(5) ?
loop_
    _geom_torsion_atom_site_label_1
    _geom_torsion_atom_site_label_2
    _geom_torsion_atom_site_label_3
    _geom_torsion_atom_site_label_4
    _geom_torsion_site_symmetry_1
    _geom_torsion_site_symmetry_2
    _geom_torsion_site_symmetry_3
    _geom_torsion_site_symmetry_4
    _geom_torsion
    _geom_torsion_publ_flag
    C5 S1 C2 C3 . . . . 0.2(4) ?
    S1 C2 C3 C4 . . . . -0.4(6) ?
    C2 C3 C4 C5 . . . . 0.5(7) ?
    C3 C4 C5 C6 . . . . 179.1(5) ?
    C3 C4 C5 S1 . . . . -0.4(6) ?
    C2 S1 C5 C4 . . . . 0.1(4) ?
    C2 S1 C5 C6 . . . . -179.4(4) ?
    C4 C5 C6 N7 . . . . 174.2(5) ?
    S1 C5 C6 N7 . . . . -6.4(6) ?
    C5 C6 N7 C8 . . . . -177.8(4) ?
    C6 N7 C8 C9 . . . . 101.4(5) ?
    C6 N7 C8 C10 . . . . -135.0(5) ?
    N7 C8 C10 C11 . . . . -94.5(6) ?
    C9 C8 C10 C11 . . . . 25.3(7) ?
    N7 C8 C10 C19 . . . . 83.5(6) ?
    C9 C8 C10 C19 . . . . -156.7(5) ?
    C19 C10 C11 C12 . . . . -1.9(8) ?
    C8 C10 C11 C12 . . . . 176.1(5) ?
    C10 C11 C12 C13 . . . . 0.3(8) ?
    C11 C12 C13 C14 . . . . 0.6(9) ?
    C12 C13 C14 C15 . . . . 176.8(5) ?
    C12 C13 C14 C19 . . . . 0.2(9) ?
    C13 C14 C15 C16 . . . . -177.9(6) ?
    C19 C14 C15 C16 . . . . -1.3(9) ?
    C14 C15 C16 C17 . . . . 0.5(11) ?
    C15 C16 C17 C18 . . . . -0.1(10) ?
    C16 C17 C18 C19 . . . . 0.6(9) ?
    C17 C18 C19 C14 . . . . -1.4(8) ?
    C17 C18 C19 C10 . . . . 178.7(5) ?
    C15 C14 C19 C18 . . . . 1.7(7) ?
    C13 C14 C19 C18 . . . . 178.4(5) ?
    C15 C14 C19 C10 . . . . -178.5(5) ?
    C13 C14 C19 C10 . . . . -1.7(7) ?
    C11 C10 C19 C18 . . . . -177.6(5) ?
    C8 C10 C19 C18 . . . . 4.3(8) ?
    C11 C10 C19 C14 . . . . 2.5(7) ?
    C8 C10 C19 C14 . . . . -175.5(5) ?
loop_
    _geom_hbond_atom_site_label_D
    _geom_hbond_atom_site_label_H
    _geom_hbond_atom_site_label_A
    _geom_hbond_site_symmetry_A
    _geom_hbond_distance_DH
    _geom_hbond_distance_HA
    _geom_hbond_distance_DA
    _geom_hbond_angle_DHA
    _geom_hbond_publ_flag
    C9 H9B CgA 1_655 0.96 2.85 3.682(6) 145 yes
    C6 H6A CgB 3_655 0.93 3.03 3.891(5) 155 yes
    C13 H13A CgC 4_475 0.93 3.54 4.399(6) 155 yes
    C15 H15A CgA 4_475 0.93 3.22 4.030(6) 147 yes
data_global
_journal_date_recd_electronic     2009-06-01
_journal_date_accepted     2009-06-11
_journal_name_full     'Acta Crystallographica, Section E'
_journal_year     2009
_journal_volume     65
_journal_issue      7
_journal_page_first     o1651
_journal_page_last     o1651
_journal_paper_category     QO
_journal_coeditor_code     WN2331
_publ_contact_author_name     'Sylvain Bern\`es'
_publ_contact_author_address
;
DEP Facultad de Ciencias Qu\'imicas, UANL
Guerrero y Progreso S/N
Col. Trevi\~no
64570 Monterrey, N.L.
Mexico
;
_publ_contact_author_email     'sylvain_bernes@hotmail.com'
_publ_contact_author_fax     (+52)(81)82204918
_publ_contact_author_phone     (+52)(81)82204900x3460
_publ_section_title
;
(<i>S</i>)-(+)-1-(1-Naphthyl)-1-(2-thienylmethylene)ethylamine
;
loop_
    _publ_author_name
    _publ_author_footnote
    _publ_author_address
    "Espinosa Leija, Armando" .
;
Facultad de Ciencias Qu\'imicas, UANL
Licenciatura en Qu\'imica Industrial
Ciudad Universitaria
Monterrey, NL
Mexico
;
    "Hern\'andez, Guadalupe" .
;
Laboratorio de S\'intesis de Complejos
Facultad de Ciencias Qu\'imicas, BUAP
AP 1067
72001 Puebla, Pue.
Mexico
;
    "Portillo, Roberto" .
;
Laboratorio de S\'intesis de Complejos
Facultad de Ciencias Qu\'imicas, BUAP
AP 1067
72001 Puebla, Pue.
Mexico
;
    "Guti\'errez, Ren\'e" .
;
Laboratorio de S\'intesis de Complejos
Facultad de Ciencias Qu\'imicas, BUAP
AP 1067
72001 Puebla, Pue.
Mexico
;
    "Bern\`es, Sylvain" .
;
DEP Facultad de Ciencias Qu\'imicas, UANL
Guerrero y Progreso S/N
Col. Trevi\~no
64570 Monterrey, NL
Mexico
;
_exptl_special_details
;
[\a]^25^~D~ = +324 (c=1, CHCl~3~). IR (KBr): 1619 cm^-1^ (\n C\\dbN). ^1^H NMR
(500 MHz, CDCl~3~/TMS) \d 1.72 (d, 3 H, CHCH~3~), 5.34 (q, 1H, CH),
7.02-8.20 (m, 10 H, Ar), 8.43 (s, 1 H, HC\\dbN). ^13^C NMR (CDCl~3~/TMS)
\d 24.18 (CCH~3~), 64.71 (CHCH~3~), 123.60, 124.07, 125.32, 125.64, 125.83,
127.26, 127.37, 128.78, 128.92, 130.36, 130.62, 133.93, 140.79, 142.89 (Ar),
152.90 (HC\\dbN). MS-MS-EI: m/z= 265 (M^+^), C~17~H~15~NS.
;
