# Supplementary material for: (S)-(+)-1-(1-Naphth­yl)-1-(2-thienylmethyl­ene)ethyl­amine
Source: Acta Crystallogr Sect E Struct Rep Online. 2009 Jun 20;65(Pt 7):o1651. doi: 10.1107/S1600536809022375 (PMC2969493; doi:10.1107/S1600536809022375)
Supplement: Supplementary file 2 [file e-65-o1651-Isup2.hkl]

# 
# h,k,l, Fc-squared, Fo-squared, sigma(Fo-squared) and status flag 
# 
data_I
_shelx_title ' imina4c in P2(1)2(1)2(1)' 
_shelx_refln_list_code          4 
_shelx_F_calc_maximum      122.31 
_exptl_crystal_F_000       560.00 
_reflns_d_resolution_high  0.8404 
 
loop_ 
 _symmetry_equiv_pos_as_xyz 
 'x, y, z' 
 '-x+1/2, -y, z+1/2' 
 '-x, y+1/2, -z+1/2' 
 'x+1/2, -y+1/2, -z' 
 
_cell_length_a     5.5274 
_cell_length_b     7.9902 
_cell_length_c    31.5173 
_cell_angle_alpha  90.000 
_cell_angle_beta   90.000 
_cell_angle_gamma  90.000 
 
_shelx_F_squared_multiplier     1.000 
 
loop_ 
 _refln_index_h 
 _refln_index_k 
 _refln_index_l 
 _refln_F_squared_calc 
 _refln_F_squared_meas 
 _refln_F_squared_sigma 
 _refln_observed_status 
   2   0   0      490.57      398.16      9.46 o 
   4   0   0      191.82      203.94      9.78 o 
   1   1   0     5744.19     5937.20     39.27 o 
   2   1   0      205.30      162.53      2.14 o 
   3   1   0      472.32      481.39      5.83 o 
   4   1   0       12.03       10.72      1.78 o 
   5   1   0        1.42        0.34      1.43 o 
   6   1   0        1.91       -0.01      1.49 o 
   0   2   0      347.21      286.16      9.56 o 
   1   2   0      151.98      139.15      4.59 o 
   2   2   0        2.50        4.62      2.43 o 
   3   2   0        0.68       -1.33      1.94 o 
   4   2   0        0.28       -0.26      1.28 o 
   5   2   0       75.66       66.46     18.91 o 
   6   2   0        1.94       -1.28      3.28 o 
   1   3   0      578.40      545.95     14.66 o 
   2   3   0     2415.75     2441.77     35.47 o 
   3   3   0       31.70       22.12      5.85 o 
   4   3   0      150.77      195.23     24.47 o 
   5   3   0        0.80       -1.50      2.13 o 
   6   3   0        1.18       -1.42      1.42 o 
   0   4   0       48.01       34.82      2.87 o 
   1   4   0     1462.66     1434.69     14.65 o 
   2   4   0      563.33      595.78     16.51 o 
   3   4   0       25.14       38.57      4.67 o 
   4   4   0       11.09       13.70      3.04 o 
   5   4   0        4.87        1.69      2.45 o 
   1   5   0       13.48        8.99      1.74 o 
   2   5   0       98.49      101.50      3.42 o 
   3   5   0      196.87      228.27     27.59 o 
   4   5   0        9.33        7.12      4.60 o 
   5   5   0        6.00        2.53      2.26 o 
   0   6   0      333.32      391.20     13.41 o 
   1   6   0       52.84       58.88      3.89 o 
   2   6   0        0.08        0.48      1.43 o 
   3   6   0       12.29        8.82      4.13 o 
   4   6   0        0.03       -0.24      3.41 o 
   5   6   0        8.70        4.16      2.65 o 
   1   7   0       22.08       22.94      4.74 o 
   2   7   0       60.29       75.19     23.44 o 
   3   7   0        4.48        3.05      2.33 o 
   4   7   0        0.01        0.13      3.32 o 
   0   8   0        7.91        7.32      4.17 o 
   1   8   0       82.10       70.60     11.32 o 
   2   8   0       10.69        3.48      2.90 o 
   3   8   0        0.64        2.37      1.97 o 
   1   9   0        3.96       -1.82      1.82 o 
   2   9   0        0.00       -0.40      1.95 o 
   1   0   1        8.08        9.12      1.12 o 
   2   0   1        2.23        2.70      1.15 o 
   3   0   1       36.89       29.11      7.24 o 
   4   0   1       12.46        3.61      3.56 o 
   5   0   1       12.28       -0.07      4.48 o 
   6   0   1        2.88       -0.18      1.21 o 
  -6   1   1        8.14        1.88      1.47 o 
  -5   1   1        9.18        6.81      2.06 o 
  -4   1   1        3.07        2.88      1.06 o 
  -3   1   1     1182.15     1248.75     10.90 o 
  -2   1   1      559.09      514.73      5.50 o 
  -1   1   1     1922.91     1770.46     15.64 o 
   0   1   1      134.70      116.29     10.61 o 
   1   1   1     1958.80     1798.07     15.07 o 
   2   1   1      559.01      524.79      5.53 o 
   3   1   1     1186.10     1263.57      9.75 o 
   4   1   1        2.94       -0.61      1.15 o 
   5   1   1        9.22        6.48      2.65 o 
  -6   2   1        1.80        0.74      2.50 o 
  -5   2   1       48.48       48.39     14.86 o 
  -4   2   1        8.57        3.79      1.70 o 
  -3   2   1       43.22       36.18      5.96 o 
  -2   2   1      389.34      374.04     12.19 o 
  -1   2   1     6125.66     5907.27    103.44 o 
   0   2   1    14958.95    17189.55    255.47 o 
   1   2   1     6134.24     5929.42    100.47 o 
   2   2   1      394.20      378.22      6.92 o 
   3   2   1       42.44       42.37      2.64 o 
   4   2   1        8.52        6.00      1.85 o 
   5   2   1       47.50       42.14      8.11 o 
   6   2   1        1.86        1.44      1.41 o 
  -6   3   1        0.04        0.93      1.86 o 
  -5   3   1       10.79        3.48      3.17 o 
  -4   3   1       33.41       36.82      9.39 o 
  -3   3   1      157.90      173.28     10.09 o 
  -2   3   1      520.26      544.45      8.42 o 
  -1   3   1      214.59      201.07      3.66 o 
   0   3   1        6.00       -0.84      1.85 o 
   1   3   1      220.22      205.79      3.87 o 
   2   3   1      510.85      539.93      8.47 o 
   3   3   1      160.70      177.86      3.55 o 
   4   3   1       33.95       44.63      3.03 o 
   5   3   1       10.68        2.85      6.34 o 
   6   3   1        0.04        1.27      2.49 o 
  -5   4   1       21.64       14.30      8.58 o 
  -4   4   1        2.56        1.07      3.23 o 
  -3   4   1        6.62        4.03      1.76 o 
  -2   4   1       13.44       11.98      4.41 o 
  -1   4   1      266.25      246.04      6.07 o 
   0   4   1       65.52       75.68      3.54 o 
   1   4   1      265.32      250.08      6.05 o 
   2   4   1       13.66        7.44      1.55 o 
   3   4   1        6.54        6.01      2.25 o 
   4   4   1        2.79        3.21      2.53 o 
   5   4   1       22.07       15.10      8.62 o 
  -5   5   1        0.90        1.95      2.97 o 
  -4   5   1       18.92       19.23      4.11 o 
  -3   5   1       77.79      103.23     21.48 o 
  -2   5   1      146.94      155.59      9.53 o 
  -1   5   1       95.60      103.48      3.99 o 
   0   5   1       12.62       10.44      4.24 o 
   1   5   1       93.76       99.16      2.68 o 
   2   5   1      148.61      163.42      6.63 o 
   3   5   1       79.32       91.59      9.54 o 
   4   5   1       18.77       23.52      6.03 o 
   5   5   1        0.87        2.81      1.75 o 
  -5   6   1        4.01       -0.57      3.03 o 
  -4   6   1        3.69       -3.24      3.24 o 
  -3   6   1        9.21        5.05      2.57 o 
  -2   6   1       53.17       58.81      5.56 o 
  -1   6   1        7.81        5.89      1.48 o 
   0   6   1      358.82      410.82      9.56 o 
   1   6   1        8.51        5.96      1.61 o 
   2   6   1       53.43       58.28      3.95 o 
   3   6   1        9.01        7.91      6.02 o 
   4   6   1        3.87        1.60      1.93 o 
   5   6   1        4.08        0.60      1.93 o 
  -4   7   1        9.84        4.22      2.80 o 
  -3   7   1        0.32       -1.14      2.13 o 
  -2   7   1       22.33       13.50      6.72 o 
  -1   7   1       38.76       37.27      5.09 o 
   0   7   1      113.04      122.05      5.96 o 
   1   7   1       39.52       42.36      8.61 o 
   2   7   1       22.96       27.57      5.96 o 
   3   7   1        0.38       -1.74      1.74 o 
   4   7   1        9.89        1.59      2.31 o 
  -3   8   1        0.10       -0.14      1.63 o 
  -2   8   1        0.07        1.39      1.88 o 
  -1   8   1        5.71        4.03      2.74 o 
   0   8   1       47.43       55.56      4.80 o 
   1   8   1        5.58        3.13      2.58 o 
   2   8   1        0.05        2.27      2.03 o 
   3   8   1        0.11       -1.16      1.54 o 
  -2   9   1        5.75        0.93      2.15 o 
  -1   9   1        1.99       -0.08      1.79 o 
   0   9   1        1.15       -0.53      3.15 o 
   1   9   1        1.97        0.69      1.87 o 
   2   9   1        5.85        3.80      2.38 o 
   2   0   2      474.37      390.15     10.56 o 
   3   0   2      427.39      433.04      9.67 o 
   4   0   2       46.84       42.49     13.16 o 
   5   0   2        0.72        1.62      5.19 o 
   6   0   2        1.23       -1.14      1.14 o 
  -6   1   2       10.48       -0.40      1.31 o 
  -5   1   2        8.97        1.62      5.68 o 
  -4   1   2      284.31      352.62     10.53 o 
  -3   1   2      153.19      165.27      3.30 o 
  -2   1   2     1508.35     1324.15     21.95 o 
  -1   1   2     1924.80     1767.81     22.48 o 
   0   1   2     3332.78     3283.98     41.74 o 
   1   1   2     1915.92     1778.94     37.81 o 
   2   1   2     1486.11     1295.54     17.72 o 
   3   1   2      151.23      162.68      3.14 o 
   4   1   2      287.77      333.09     17.09 o 
   5   1   2        9.13        1.46      4.76 o 
   6   1   2       10.35        2.88      2.92 o 
  -6   2   2       31.40        1.16      3.93 o 
  -5   2   2       54.12       49.68      6.42 o 
  -4   2   2       62.19       78.24      4.14 o 
  -3   2   2       26.93       23.34      2.73 o 
  -2   2   2      644.28      580.10     14.32 o 
  -1   2   2       31.79       26.41      2.23 o 
   0   2   2      334.83      262.72      8.98 o 
   1   2   2       30.85       26.25      6.30 o 
   2   2   2      635.13      603.01     21.95 o 
   3   2   2       27.08       17.77      8.81 o 
   4   2   2       63.53       56.71      3.29 o 
   5   2   2       53.46       25.44     15.53 o 
  -6   3   2        0.47       -0.94      1.62 o 
  -5   3   2       26.82       20.57      7.04 o 
  -4   3   2       50.90       73.44      4.66 o 
  -3   3   2      197.71      187.35      9.04 o 
  -2   3   2      901.63      837.47     17.39 o 
  -1   3   2     1656.18     1528.16     22.40 o 
   0   3   2      236.74      222.49      9.43 o 
   1   3   2     1669.52     1576.93     15.92 o 
   2   3   2      916.70      923.48     13.75 o 
   3   3   2      195.74      200.81      4.62 o 
   4   3   2       51.77       67.26     18.77 o 
   5   3   2       26.79       24.36     19.32 o 
   6   3   2        0.45        4.04      4.04 o 
  -5   4   2        6.18        4.01      3.17 o 
  -4   4   2       21.21       22.51      5.50 o 
  -3   4   2       15.42       18.50      3.03 o 
  -2   4   2       52.66       57.54      4.08 o 
  -1   4   2      780.66      738.70     16.34 o 
   0   4   2      494.22      449.76     13.63 o 
   1   4   2      788.44      781.22     16.91 o 
   2   4   2       50.39       39.43      6.92 o 
   3   4   2       15.15       10.51      3.82 o 
   4   4   2       20.78       23.55     10.93 o 
   5   4   2        6.02        9.16      5.76 o 
  -5   5   2        5.46       -1.32      2.11 o 
  -4   5   2       11.97        5.44      4.95 o 
  -3   5   2       59.86       82.51      4.80 o 
  -2   5   2       42.92       50.52      3.63 o 
  -1   5   2       12.59        5.86      3.47 o 
   0   5   2        2.73       -0.98      2.03 o 
   1   5   2       11.94        6.64      5.36 o 
   2   5   2       46.03       52.92     16.00 o 
   3   5   2       57.81       63.00     18.16 o 
   4   5   2       11.69       24.39     11.51 o 
   5   5   2        5.44        8.03      5.01 o 
  -5   6   2        1.31       -0.68      1.56 o 
  -4   6   2       17.76       10.75      4.59 o 
  -3   6   2        2.24       -1.70      1.70 o 
  -2   6   2        3.90        4.35      2.51 o 
  -1   6   2       33.88       33.01      3.43 o 
   0   6   2      293.60      360.94     12.27 o 
   1   6   2       32.75       32.53      2.46 o 
   2   6   2        4.16        3.49      1.95 o 
   3   6   2        2.23        6.39      4.27 o 
   4   6   2       17.65       16.53      7.36 o 
   5   6   2        1.30        2.94      4.01 o 
  -4   7   2        0.94        1.72      2.43 o 
  -3   7   2       28.73       42.22      7.40 o 
  -2   7   2        2.47        0.40      2.95 o 
  -1   7   2      110.27      143.79      8.90 o 
   0   7   2       18.34       22.99      5.12 o 
   1   7   2      110.41      120.37     47.95 o 
   2   7   2        2.40        6.35      3.16 o 
   3   7   2       28.77       23.90     18.52 o 
   4   7   2        0.92        4.37      3.67 o 
  -3   8   2        0.39       -1.48      1.48 o 
  -2   8   2        5.30        1.99      3.13 o 
  -1   8   2       17.17       11.62      4.63 o 
   0   8   2        2.81       -0.46      3.53 o 
   1   8   2       16.41        9.85      6.30 o 
   2   8   2        5.32        0.59      4.22 o 
   3   8   2        0.40       -0.89      3.08 o 
  -2   9   2        0.31        1.89      3.23 o 
  -1   9   2        4.99       -1.81      2.51 o 
   0   9   2        2.70        1.97      3.77 o 
   1   9   2        5.06        2.07      4.52 o 
   2   9   2        0.33        3.66      3.53 o 
   1   0   3      478.44      471.85     11.66 o 
   2   0   3      958.91      857.76     14.20 o 
   3   0   3        5.54        3.27      1.38 o 
   4   0   3        1.84       -1.43      1.43 o 
   5   0   3       99.03       94.64     30.40 o 
  -6   1   3        8.71        3.44      4.72 o 
  -5   1   3        9.08        5.21      5.14 o 
  -4   1   3       10.68        6.19      3.86 o 
  -3   1   3      353.38      350.24      7.12 o 
  -2   1   3      571.97      498.32     12.47 o 
  -1   1   3    10501.53    11695.72    202.16 o 
   0   1   3      231.77      187.21      4.55 o 
   1   1   3    10555.56    12046.52     62.69 o 
   2   1   3      576.47      510.49      7.63 o 
   3   1   3      350.91      335.46     11.44 o 
   4   1   3       10.77        7.55      1.78 o 
   5   1   3        8.97        9.62      5.81 o 
   6   1   3        8.82        0.54      1.78 o 
  -6   2   3        4.61       -0.50      1.83 o 
  -5   2   3       24.16       26.50      5.36 o 
  -4   2   3       47.28       50.48      3.83 o 
  -3   2   3      184.38      196.85      9.42 o 
  -2   2   3       33.83       33.14      2.71 o 
  -1   2   3     3695.16     3341.10     31.37 o 
   0   2   3        9.75       14.73      2.29 o 
   1   2   3     3671.17     3428.05     82.72 o 
   2   2   3       31.72       35.14     15.05 o 
   3   2   3      183.88      202.30     12.98 o 
   4   2   3       47.39       42.13      3.05 o 
   5   2   3       24.02       21.35      7.88 o 
   6   2   3        4.57        2.66     11.90 o 
  -6   3   3        1.08       -0.96      1.68 o 
  -5   3   3       11.46       12.18      4.11 o 
  -4   3   3       17.69       14.14      2.75 o 
  -3   3   3      176.49      197.42      9.26 o 
  -2   3   3      895.45      869.89     17.73 o 
  -1   3   3      219.27      194.45      8.78 o 
   0   3   3       67.53       52.92      3.24 o 
   1   3   3      212.01      200.73      4.94 o 
   2   3   3      883.99      893.82     32.12 o 
   3   3   3      172.96      191.47      4.51 o 
   4   3   3       18.53       19.79      3.79 o 
   5   3   3       11.48        1.52      6.08 o 
   6   3   3        1.13       -1.01      3.26 o 
  -5   4   3       15.67       11.54      6.22 o 
  -4   4   3        7.38        5.22      3.81 o 
  -3   4   3       32.78       23.24      3.45 o 
  -2   4   3      336.80      340.64     11.71 o 
  -1   4   3      395.32      372.16     12.64 o 
   0   4   3       27.00       21.33      2.69 o 
   1   4   3      390.83      365.87      8.82 o 
   2   4   3      337.25      354.56      9.02 o 
   3   4   3       33.12       22.76     10.70 o 
   4   4   3        7.04        2.75     11.39 o 
   5   4   3       16.20       14.33      6.20 o 
  -5   5   3        0.30       -1.52      1.52 o 
  -4   5   3       31.77       24.74      5.92 o 
  -3   5   3       83.49      118.90      5.12 o 
  -2   5   3      107.05      123.17      5.59 o 
  -1   5   3      302.65      320.33     11.68 o 
   0   5   3       36.76       34.52      3.27 o 
   1   5   3      301.74      325.56      8.43 o 
   2   5   3      107.80      113.67     13.96 o 
   3   5   3       85.37      111.47     21.85 o 
   4   5   3       32.58       30.67     22.57 o 
   5   5   3        0.27        4.44      4.12 o 
  -5   6   3        2.46        1.34      2.51 o 
  -4   6   3        2.87        4.19      2.93 o 
  -3   6   3       10.07        3.75      3.21 o 
  -2   6   3       39.00       47.88      4.01 o 
  -1   6   3       15.33       12.40      3.69 o 
   0   6   3        0.24        2.49      2.29 o 
   1   6   3       14.70       11.06      2.14 o 
   2   6   3       39.21       37.45      4.82 o 
   3   6   3       10.39        8.37      3.72 o 
   4   6   3        3.04        3.58      3.69 o 
   5   6   3        2.48        5.01      4.62 o 
  -4   7   3       12.37        0.50      3.01 o 
  -3   7   3        2.50        3.57      2.73 o 
  -2   7   3       25.45       26.95      6.24 o 
  -1   7   3      106.89      123.43      8.18 o 
   0   7   3        0.01       -2.17      3.33 o 
   1   7   3      107.52      105.78     31.48 o 
   2   7   3       25.92        9.96     10.28 o 
   3   7   3        2.65       -1.52      3.20 o 
   4   7   3       12.18        5.35      6.73 o 
  -3   8   3        0.90       -0.84      2.43 o 
  -2   8   3        9.13        1.46      2.95 o 
  -1   8   3        2.63       -2.37      2.37 o 
   0   8   3       23.42       23.31      7.68 o 
   1   8   3        2.70        5.27      2.96 o 
   2   8   3        9.43        1.45      3.58 o 
   3   8   3        0.94       -1.63      3.34 o 
  -2   9   3        1.21       -0.96      2.13 o 
  -1   9   3        0.93       -0.80      2.57 o 
   0   9   3        0.62        0.48      3.35 o 
   1   9   3        0.90        0.15      4.01 o 
   2   9   3        1.29       -0.19      2.67 o 
   0   0   4      669.63      676.11     10.98 o 
   1   0   4     8368.01     9558.56    139.01 o 
   3   0   4        2.55        2.61      1.26 o 
   4   0   4      104.77      109.87      9.83 o 
   5   0   4       13.11       32.51      7.43 o 
   6   0   4        0.09        0.22      1.15 o 
  -6   1   4        0.45        0.27      4.97 o 
  -5   1   4       47.30       59.94      7.19 o 
  -4   1   4      221.07      298.28     11.32 o 
  -3   1   4       36.82       45.90      9.65 o 
  -2   1   4     1387.70     1262.13     21.98 o 
  -1   1   4     3887.21     3643.91     35.75 o 
   0   1   4      782.15      701.59      8.36 o 
   1   1   4     3860.69     3735.08     70.49 o 
   2   1   4     1353.07     1239.99     23.33 o 
   3   1   4       37.36       46.30      3.59 o 
   4   1   4      216.73      260.27     13.27 o 
   5   1   4       46.92       39.04     11.41 o 
   6   1   4        0.45        1.73      1.84 o 
  -6   2   4       46.92       25.04      6.40 o 
  -5   2   4       35.41       16.35      5.92 o 
  -4   2   4       24.42       19.44      3.25 o 
  -3   2   4      249.97      263.72     10.98 o 
  -2   2   4      687.78      647.90     15.16 o 
  -1   2   4      540.83      468.79     11.79 o 
   0   2   4      468.85      376.37     10.51 o 
   1   2   4      538.87      488.08      9.98 o 
   2   2   4      680.54      659.36     20.80 o 
   3   2   4      254.33      287.67      6.55 o 
   4   2   4       23.74       16.72      7.41 o 
   5   2   4       35.14       33.46      6.87 o 
   6   2   4       48.01       22.73     11.90 o 
  -6   3   4        3.65        0.72      2.01 o 
  -5   3   4       10.07        4.03      3.55 o 
  -4   3   4       36.99       60.67      4.19 o 
  -3   3   4        2.75        6.12      2.07 o 
  -2   3   4      675.08      679.27     16.14 o 
  -1   3   4      264.56      216.64      9.29 o 
   0   3   4      152.83      124.93      4.19 o 
   1   3   4      263.28      230.29      4.62 o 
   2   3   4      666.08      706.15     11.83 o 
   3   3   4        2.91        2.15      2.06 o 
   4   3   4       37.26       44.82      6.61 o 
   5   3   4       10.48        6.69      3.93 o 
   6   3   4        3.60        4.24      3.84 o 
  -5   4   4        1.59        2.23      2.41 o 
  -4   4   4       11.63        6.18      4.47 o 
  -3   4   4       30.34       41.70      3.23 o 
  -2   4   4      341.27      367.40     12.25 o 
  -1   4   4      481.58      506.74     14.37 o 
   0   4   4      556.87      507.42     14.54 o 
   1   4   4      475.38      516.92     17.19 o 
   2   4   4      341.09      359.11      8.79 o 
   3   4   4       29.84       31.38      8.00 o 
   4   4   4       12.10        8.90      4.21 o 
   5   4   4        1.47        6.50      3.66 o 
  -5   5   4        7.35        4.59      3.55 o 
  -4   5   4       21.18       26.20      6.18 o 
  -3   5   4       45.03       53.91      3.87 o 
  -2   5   4       35.38       50.65      3.89 o 
  -1   5   4       39.94       45.10      4.64 o 
   0   5   4        3.37        2.79      2.51 o 
   1   5   4       39.92       29.76     13.71 o 
   2   5   4       38.08       42.08      9.97 o 
   3   5   4       44.79       51.00     14.54 o 
   4   5   4       20.76       17.55      4.96 o 
   5   5   4        7.43        3.30      4.54 o 
  -5   6   4        3.12       -0.40      2.23 o 
  -4   6   4        4.18        0.94      2.33 o 
  -3   6   4       20.02       20.42      4.65 o 
  -2   6   4       36.03       34.68      3.37 o 
  -1   6   4      103.33      111.86      5.02 o 
   0   6   4       14.11       11.01      2.77 o 
   1   6   4      103.11      100.16      4.28 o 
   2   6   4       36.37       28.92     10.41 o 
   3   6   4       20.03       17.84      7.03 o 
   4   6   4        4.46        6.93      3.91 o 
   5   6   4        3.05        1.09      4.49 o 
  -4   7   4        7.61        3.07      3.85 o 
  -3   7   4       31.70       15.07      4.72 o 
  -2   7   4        0.62        0.16      2.95 o 
  -1   7   4       42.67       49.73      6.18 o 
   0   7   4      133.09      148.03      9.04 o 
   1   7   4       41.98       54.87     26.33 o 
   2   7   4        0.51        1.14      2.69 o 
   3   7   4       32.78       40.87     20.07 o 
   4   7   4        7.57        0.74      4.61 o 
  -3   8   4        6.83        2.93      3.41 o 
  -2   8   4       13.11       -1.20      3.11 o 
  -1   8   4       12.62        9.17      5.34 o 
   0   8   4        2.49        3.07      5.15 o 
   1   8   4       12.95        3.52      3.28 o 
   2   8   4       13.01        5.53      3.48 o 
   3   8   4        6.88        6.80      3.94 o 
  -2   9   4        0.94       -1.34      2.63 o 
  -1   9   4        2.87       -0.50      2.55 o 
   0   9   4        1.16        1.00      2.83 o 
   1   9   4        2.88       -1.73      1.73 o 
   2   9   4        0.93       -2.04      2.62 o 
   1   0   5     9427.39    10841.90    150.92 o 
   2   0   5      750.08      627.51     22.33 o 
   3   0   5      235.75      238.95      6.69 o 
   4   0   5        8.22       12.36      3.16 o 
   5   0   5      107.07      102.43     14.88 o 
   6   0   5        8.66       -0.58      1.39 o 
  -6   1   5        0.02       -1.58      1.58 o 
  -5   1   5       25.22       30.61      6.35 o 
  -4   1   5       36.86       37.40      4.71 o 
  -3   1   5      245.46      268.34      9.21 o 
  -2   1   5      121.42      103.58     11.58 o 
  -1   1   5     3611.13     3571.18     56.82 o 
   0   1   5      524.43      468.56     10.89 o 
   1   1   5     3592.92     3510.49     64.24 o 
   2   1   5      122.10      110.66      2.91 o 
   3   1   5      254.15      274.12      5.40 o 
   4   1   5       37.57       36.19      2.33 o 
   5   1   5       25.85       14.29      6.26 o 
   6   1   5        0.03       -1.68      1.68 o 
  -6   2   5        4.03       -0.12      2.03 o 
  -5   2   5        7.63        0.54      3.41 o 
  -4   2   5        4.58        0.28      3.01 o 
  -3   2   5       11.46        7.34      2.49 o 
  -2   2   5      159.72      149.24      5.50 o 
  -1   2   5     1058.89      879.98     16.00 o 
   0   2   5      208.13      161.60      4.77 o 
   1   2   5     1056.40      961.44     11.96 o 
   2   2   5      159.19      140.60      5.80 o 
   3   2   5       11.84        8.58      4.06 o 
   4   2   5        4.27        3.35      2.16 o 
   5   2   5        7.03        6.11      5.43 o 
   6   2   5        4.08       -1.47      3.54 o 
  -6   3   5        2.37        2.99      2.81 o 
  -5   3   5       16.47       14.91      3.79 o 
  -4   3   5      131.08      183.39      6.23 o 
  -3   3   5      216.69      246.53      9.91 o 
  -2   3   5      233.89      236.90      9.76 o 
  -1   3   5      624.61      603.67     14.53 o 
   0   3   5       63.94       55.64      3.30 o 
   1   3   5      638.52      623.76     10.83 o 
   2   3   5      231.34      233.89     10.80 o 
   3   3   5      216.10      228.29      6.36 o 
   4   3   5      129.21      147.49     20.28 o 
   5   3   5       16.06       21.50      7.44 o 
   6   3   5        2.40        4.57      3.21 o 
  -5   4   5        0.60        0.38      3.01 o 
  -4   4   5        7.15       10.37      3.51 o 
  -3   4   5       15.92       12.32      2.67 o 
  -2   4   5      531.11      598.07     15.51 o 
  -1   4   5      318.44      300.62     10.78 o 
   0   4   5      330.69      335.41     11.46 o 
   1   4   5      325.17      302.10      7.84 o 
   2   4   5      529.45      598.89     11.35 o 
   3   4   5       16.74       14.56      5.09 o 
   4   4   5        7.37        3.86      5.83 o 
   5   4   5        0.63       -3.55      3.55 o 
  -5   5   5        8.17        0.22      3.53 o 
  -4   5   5        0.37       -2.69      2.69 o 
  -3   5   5      118.69      160.13      5.51 o 
  -2   5   5       81.89      102.27      5.00 o 
  -1   5   5      127.61      123.35      4.76 o 
   0   5   5        0.55       -0.42      3.11 o 
   1   5   5      129.05      127.64      4.26 o 
   2   5   5       81.98       92.79     23.88 o 
   3   5   5      119.30      143.63     25.09 o 
   4   5   5        0.42       -2.76      4.23 o 
   5   5   5        8.23        5.62      4.48 o 
  -5   6   5        7.67        2.71      3.41 o 
  -4   6   5        9.05        1.32      3.01 o 
  -3   6   5        3.02        0.74      2.79 o 
  -2   6   5       66.72       70.49      4.30 o 
  -1   6   5       72.11       82.69      4.46 o 
   0   6   5      297.52      345.10     11.93 o 
   1   6   5       70.59       72.19      3.14 o 
   2   6   5       68.27       65.80      3.19 o 
   3   6   5        2.85        8.77      3.75 o 
   4   6   5        8.94        7.64      5.85 o 
   5   6   5        7.65        7.86      4.37 o 
  -4   7   5        7.06        0.62      2.85 o 
  -3   7   5        0.54        1.14      2.81 o 
  -2   7   5        6.16        1.18      3.23 o 
  -1   7   5        1.71        0.64      3.63 o 
   0   7   5      118.70      142.74      8.74 o 
   1   7   5        1.50        3.57      2.86 o 
   2   7   5        5.75       -3.44      3.96 o 
   3   7   5        0.51        2.91      4.86 o 
   4   7   5        6.82        1.05      4.57 o 
  -3   8   5        9.33        2.35      3.19 o 
  -2   8   5       11.67        5.38      4.15 o 
  -1   8   5        7.25        2.85      4.39 o 
   0   8   5        5.79       10.69      5.38 o 
   1   8   5        7.15        1.45      2.95 o 
   2   8   5       11.58        5.19      5.68 o 
   3   8   5        9.39        1.88      3.80 o 
  -1   9   5        0.10       -1.10      2.93 o 
   0   9   5        0.22       -1.91      1.91 o 
   1   9   5        0.10       -0.40      2.55 o 
   0   0   6    11353.71    14451.40     68.25 o 
   1   0   6     1383.41     1257.17     10.99 o 
   2   0   6        3.62        1.39      2.47 o 
   3   0   6      484.68      484.27      8.31 o 
   4   0   6      120.93      147.04      6.25 o 
   5   0   6       14.97       35.05      8.80 o 
   6   0   6        0.72        1.97      4.22 o 
  -6   1   6        0.68       -1.95      2.77 o 
  -5   1   6       50.75       75.90     16.83 o 
  -4   1   6      132.17      164.02      7.13 o 
  -3   1   6        4.76        3.95      1.43 o 
  -2   1   6      155.34      147.43      6.41 o 
  -1   1   6     1498.08     1426.89     12.86 o 
   0   1   6       51.89       44.70     14.43 o 
   1   1   6     1488.43     1423.20     13.73 o 
   2   1   6      161.94      151.04      2.83 o 
   3   1   6        4.83        6.15      1.44 o 
   4   1   6      131.41      151.66      6.81 o 
   5   1   6       49.74       44.33      9.45 o 
   6   1   6        0.70        0.99      3.62 o 
  -6   2   6        5.51       -0.56      2.59 o 
  -5   2   6        1.51       -0.96      2.51 o 
  -4   2   6       23.45       33.37      3.45 o 
  -3   2   6      174.97      207.67      9.00 o 
  -2   2   6      377.89      377.71     11.50 o 
  -1   2   6      651.46      591.15     13.92 o 
   0   2   6      978.01      772.93     15.06 o 
   1   2   6      650.43      598.33      9.79 o 
   2   2   6      368.98      362.20     23.13 o 
   3   2   6      180.97      199.31      8.90 o 
   4   2   6       23.86       22.28     11.04 o 
   5   2   6        1.39        3.65      3.47 o 
   6   2   6        5.43       -0.68      2.63 o 
  -6   3   6        1.33       -1.68      1.87 o 
  -5   3   6        1.88        3.27      3.47 o 
  -4   3   6       83.09      103.16      4.76 o 
  -3   3   6       21.64       16.69      2.65 o 
  -2   3   6     1023.31      965.41     19.01 o 
  -1   3   6       49.88       50.55      4.04 o 
   0   3   6       52.81       58.61      3.07 o 
   1   3   6       46.32       46.98      2.25 o 
   2   3   6     1035.02     1057.68     20.18 o 
   3   3   6       21.53       20.68      2.41 o 
   4   3   6       85.94       93.83     21.12 o 
   5   3   6        1.67       -0.85      4.82 o 
   6   3   6        1.37        1.83      5.53 o 
  -5   4   6       14.83        2.77      3.97 o 
  -4   4   6       10.85        5.68      5.04 o 
  -3   4   6        3.11        2.55      2.09 o 
  -2   4   6      150.65      159.57      5.47 o 
  -1   4   6       58.78       66.05      4.08 o 
   0   4   6      136.33      116.16      4.39 o 
   1   4   6       62.08       69.05      2.73 o 
   2   4   6      149.86      166.35      4.27 o 
   3   4   6        2.64        0.58      1.94 o 
   4   4   6       11.13        9.43      4.95 o 
   5   4   6       15.21       13.40      4.28 o 
  -5   5   6       30.69       18.34      6.00 o 
  -4   5   6       11.85       12.22      4.21 o 
  -3   5   6      105.84      119.54      5.00 o 
  -2   5   6       17.59       19.68      2.97 o 
  -1   5   6       46.37       45.87      3.53 o 
   0   5   6        2.41        2.65      3.43 o 
   1   5   6       46.51       50.08      2.75 o 
   2   5   6       16.96       12.09      6.60 o 
   3   5   6      104.35      119.20     25.70 o 
   4   5   6       12.41        3.62      6.60 o 
   5   5   6       30.57       12.36     14.75 o 
  -4   6   6        3.12        5.58      3.27 o 
  -3   6   6       12.19       12.62      6.54 o 
  -2   6   6       59.66       58.20      5.94 o 
  -1   6   6       38.43       40.70      3.51 o 
   0   6   6      141.12      142.94      5.57 o 
   1   6   6       40.64       33.95      2.60 o 
   2   6   6       60.52       48.45      4.82 o 
   3   6   6       12.26       11.10      6.53 o 
   4   6   6        3.37       -3.99      3.99 o 
  -4   7   6        5.62        0.98      2.65 o 
  -3   7   6       20.17        7.94      5.58 o 
  -2   7   6       33.15       43.16      7.69 o 
  -1   7   6        4.25       -1.50      3.29 o 
   0   7   6       43.33       51.32      6.84 o 
   1   7   6        4.06        2.72      2.94 o 
   2   7   6       33.70       35.77     25.60 o 
   3   7   6       20.83       12.56     10.13 o 
   4   7   6        5.51       -1.22      4.11 o 
  -3   8   6        0.17       -0.42      1.95 o 
  -2   8   6        2.54        1.70      3.01 o 
  -1   8   6       34.20       38.00      6.92 o 
   0   8   6        0.75        6.06      4.51 o 
   1   8   6       34.55       30.52     23.79 o 
   2   8   6        2.70        0.44      2.87 o 
   3   8   6        0.18        1.41      3.65 o 
  -1   9   6        0.15        1.95      2.59 o 
   0   9   6        0.38       -2.41      2.41 o 
   1   9   6        0.17       -1.11      1.88 o 
   1   0   7      447.81      497.56      7.37 o 
   2   0   7       10.45        5.87      2.49 o 
   3   0   7      407.62      384.96      6.33 o 
   4   0   7       25.69       24.63      7.17 o 
   5   0   7       47.38       51.94     12.34 o 
  -6   1   7        0.91       -1.69      3.04 o 
  -5   1   7       26.28       29.34      9.73 o 
  -4   1   7      231.43      300.69      6.69 o 
  -3   1   7      588.83      636.17      9.19 o 
  -2   1   7      655.79      606.02      8.51 o 
  -1   1   7     1836.97     1749.21     23.20 o 
   0   1   7      773.70      730.91      9.78 o 
   1   1   7     1848.49     1794.32     26.11 o 
   2   1   7      665.05      620.30     16.48 o 
   3   1   7      591.02      650.61      9.68 o 
   4   1   7      233.82      283.23     17.86 o 
   5   1   7       26.92        9.51      3.49 o 
   6   1   7        0.88        0.43      1.09 o 
  -6   2   7        0.55       -2.01      2.01 o 
  -5   2   7       69.59       90.50      8.35 o 
  -4   2   7       79.22      107.11      5.02 o 
  -3   2   7      161.23      175.85      5.79 o 
  -2   2   7      290.15      263.53     10.18 o 
  -1   2   7      551.32      475.21     12.34 o 
   0   2   7        0.03       -1.32      1.70 o 
   1   2   7      544.86      499.78      9.08 o 
   2   2   7      286.49      254.91      9.74 o 
   3   2   7      161.47      172.51      4.15 o 
   4   2   7       77.88       78.33      5.12 o 
   5   2   7       69.54       65.46     22.01 o 
   6   2   7        0.60       -0.26      2.19 o 
  -6   3   7        6.97        2.23      3.61 o 
  -5   3   7       44.53       39.92      5.88 o 
  -4   3   7      198.36      231.70     10.78 o 
  -3   3   7      145.45      161.84      5.61 o 
  -2   3   7       67.44       65.92      3.51 o 
  -1   3   7      211.76      208.62      9.29 o 
   0   3   7     1112.60      960.84     18.50 o 
   1   3   7      214.98      192.59      4.18 o 
   2   3   7       65.52       64.89      2.87 o 
   3   3   7      141.27      162.90      4.21 o 
   4   3   7      199.14      207.89     37.05 o 
   5   3   7       44.37       28.48      7.56 o 
   6   3   7        6.84        2.39      3.12 o 
  -5   4   7        4.64        3.25      3.51 o 
  -4   4   7       24.46       27.41      4.39 o 
  -3   4   7       55.09       69.76      4.30 o 
  -2   4   7       61.65       73.59      4.22 o 
  -1   4   7       19.70       20.33      3.03 o 
   0   4   7       30.81       29.10      3.27 o 
   1   4   7       22.16       19.27      3.41 o 
   2   4   7       60.78       64.06     10.01 o 
   3   4   7       56.94       62.66     11.28 o 
   4   4   7       24.09       12.60      4.54 o 
   5   4   7        5.03        5.94      3.87 o 
  -5   5   7        1.86        0.18      2.21 o 
  -4   5   7       17.98       12.80      5.76 o 
  -3   5   7       40.38       45.03      4.98 o 
  -2   5   7       66.63       64.53      4.34 o 
  -1   5   7       55.34       54.71      3.98 o 
   0   5   7       69.47       75.59      4.82 o 
   1   5   7       57.95       48.25      5.23 o 
   2   5   7       66.34       53.91     11.02 o 
   3   5   7       41.78       42.19      8.39 o 
   4   5   7       17.68        2.60      4.18 o 
   5   5   7        1.76       -4.36      4.36 o 
  -4   6   7        8.36        3.97      4.07 o 
  -3   6   7       22.20       20.56      5.66 o 
  -2   6   7       10.98       26.34      6.00 o 
  -1   6   7       83.06       96.09      4.70 o 
   0   6   7      170.95      194.20      6.37 o 
   1   6   7       84.79       84.00      3.30 o 
   2   6   7       10.32        8.11      4.05 o 
   3   6   7       21.52       23.06      5.29 o 
   4   6   7        8.51        5.39     10.42 o 
  -4   7   7        6.03        2.59      3.25 o 
  -3   7   7        3.83        3.65      3.85 o 
  -2   7   7       27.54       18.54      5.84 o 
  -1   7   7        8.87        5.82      4.83 o 
   0   7   7       11.88        6.62      4.65 o 
   1   7   7        8.34        3.00      3.75 o 
   2   7   7       27.23       12.24      4.14 o 
   3   7   7        3.97        6.22      3.52 o 
   4   7   7        5.95       -3.56      5.78 o 
  -3   8   7        3.28        5.28      4.23 o 
  -2   8   7        5.42        1.91      3.69 o 
  -1   8   7        1.29        3.61      3.95 o 
   0   8   7       20.72       18.36      7.58 o 
   1   8   7        1.37       -0.53      2.51 o 
   2   8   7        5.23        1.85      3.17 o 
   3   8   7        3.11       -0.75      3.24 o 
  -1   9   7        1.88       -0.14      2.59 o 
   0   9   7        1.13       -2.01      2.01 o 
   1   9   7        1.84        0.00      2.34 o 
   0   0   8      122.81      104.22      3.83 o 
   1   0   8      243.36      223.97      6.68 o 
   2   0   8      678.23      610.16     10.28 o 
   3   0   8        4.94        0.37      2.09 o 
   4   0   8       33.75       41.32      8.30 o 
   5   0   8        0.36       10.58      3.50 o 
   6   0   8        8.43       -0.14      1.00 o 
  -6   1   8        6.82        5.45      2.94 o 
  -5   1   8       40.68       54.05     12.47 o 
  -4   1   8      217.11      271.26     10.45 o 
  -3   1   8       22.87       27.74      3.40 o 
  -2   1   8     1632.14     1546.63     29.82 o 
  -1   1   8     1531.00     1415.85     20.24 o 
   0   1   8     1226.32     1143.13     12.60 o 
   1   1   8     1559.80     1453.42     25.45 o 
   2   1   8     1633.11     1558.68     22.64 o 
   3   1   8       22.25       23.70      4.14 o 
   4   1   8      215.20      251.88     12.79 o 
   5   1   8       39.89       26.19      8.42 o 
   6   1   8        6.91        0.61      1.21 o 
  -6   2   8        5.02        2.47      3.45 o 
  -5   2   8       25.48       25.42      4.96 o 
  -4   2   8        4.96        4.25      2.07 o 
  -3   2   8      115.39      113.34      4.58 o 
  -2   2   8      126.99      115.93      4.47 o 
  -1   2   8      107.59       92.57      3.94 o 
   0   2   8      839.31      677.55     15.43 o 
   1   2   8      107.63       96.05      2.70 o 
   2   2   8      131.63      126.13     10.67 o 
   3   2   8      115.13      112.22     18.60 o 
   4   2   8        4.46        4.25      2.25 o 
   5   2   8       24.96       29.39      9.17 o 
   6   2   8        5.15       -3.76      4.27 o 
  -6   3   8        0.04       -1.97      1.97 o 
  -5   3   8        6.45        5.01      3.77 o 
  -4   3   8       77.28       74.17      5.18 o 
  -3   3   8       14.14       16.41      2.33 o 
  -2   3   8      154.73      153.22      5.37 o 
  -1   3   8      476.04      443.68     12.54 o 
   0   3   8        0.37        0.52      1.77 o 
   1   3   8      488.46      480.31     13.16 o 
   2   3   8      156.42      153.92      3.73 o 
   3   3   8       13.86       16.08      5.33 o 
   4   3   8       79.18       64.32     17.34 o 
   5   3   8        6.91        5.61      4.31 o 
   6   3   8        0.04       -0.60      2.44 o 
  -5   4   8        7.56        6.34      3.41 o 
  -4   4   8       52.19       58.85      6.42 o 
  -3   4   8      178.29      184.47      9.29 o 
  -2   4   8        7.19        3.65      2.49 o 
  -1   4   8      208.97      199.03      6.53 o 
   0   4   8     1168.89     1215.56     21.78 o 
   1   4   8      211.66      223.45      4.68 o 
   2   4   8        8.06        6.07      6.25 o 
   3   4   8      174.78      199.22      5.24 o 
   4   4   8       52.34       60.63      5.60 o 
   5   4   8        7.64        0.53      4.80 o 
  -5   5   8        2.73        1.91      3.41 o 
  -4   5   8       11.69       14.60      4.23 o 
  -3   5   8       52.05       57.75      6.38 o 
  -2   5   8       82.45       82.64      4.90 o 
  -1   5   8       31.40       35.48      3.47 o 
   0   5   8       54.33       61.82      4.00 o 
   1   5   8       29.62       31.53     11.25 o 
   2   5   8       81.84       76.11     11.28 o 
   3   5   8       51.21       53.01      4.88 o 
   4   5   8       11.45        0.49      5.64 o 
   5   5   8        2.86        3.23      3.67 o 
  -4   6   8       18.74       11.25      4.29 o 
  -3   6   8        5.27        3.79      3.45 o 
  -2   6   8        4.64        2.23      3.29 o 
  -1   6   8      137.01      160.64      5.83 o 
   0   6   8      105.49      118.79      5.20 o 
   1   6   8      133.98      145.81     17.80 o 
   2   6   8        4.85        0.99      4.54 o 
   3   6   8        5.18        8.86      4.25 o 
   4   6   8       19.35       16.86      5.81 o 
  -4   7   8        3.76        3.17      3.05 o 
  -3   7   8       12.12        8.51      4.59 o 
  -2   7   8        3.25        0.22      3.29 o 
  -1   7   8       31.85       29.26      5.52 o 
   0   7   8       54.54       62.72      7.41 o 
   1   7   8       32.27       29.11     11.70 o 
   2   7   8        3.01       -1.98      2.63 o 
   3   7   8       12.40        1.68      5.02 o 
   4   7   8        3.73       -1.54      3.44 o 
  -3   8   8        4.48        0.20      2.89 o 
  -2   8   8        5.26       11.41      3.97 o 
  -1   8   8        5.36        4.89      3.89 o 
   0   8   8        1.24        6.14      3.49 o 
   1   8   8        5.34        1.69      3.20 o 
   2   8   8        5.14        0.50      2.62 o 
   3   8   8        4.51       -2.99      2.99 o 
  -1   9   8        1.22        1.08      3.37 o 
   0   9   8        0.04       -0.32      2.75 o 
   1   9   8        1.27        2.00      2.41 o 
   1   0   9     1625.02     1392.48     11.87 o 
   2   0   9      491.70      465.24      7.66 o 
   3   0   9        0.92        1.02      1.96 o 
   4   0   9      113.90      136.42      5.19 o 
   5   0   9       19.00       28.73     11.27 o 
   6   0   9        5.28       -1.18      1.18 o 
  -6   1   9        5.13       -0.85      8.07 o 
  -5   1   9        5.17        3.05      3.17 o 
  -4   1   9      119.29      144.76      5.67 o 
  -3   1   9       20.84       19.49      1.92 o 
  -2   1   9      898.28      895.53     20.93 o 
  -1   1   9      427.12      381.17      6.59 o 
   0   1   9      328.14      277.06      6.74 o 
   1   1   9      421.28      381.37      6.54 o 
   2   1   9      887.40      873.40     12.93 o 
   3   1   9       19.41       18.49      1.67 o 
   4   1   9      122.45      132.39      6.63 o 
   5   1   9        5.42        2.89      3.09 o 
   6   1   9        5.26       -0.85      1.35 o 
  -6   2   9        0.37       -1.77      1.79 o 
  -5   2   9        8.57        1.08      3.09 o 
  -4   2   9       55.87       78.27      4.32 o 
  -3   2   9      108.23      122.81      4.96 o 
  -2   2   9      207.29      195.72      6.31 o 
  -1   2   9       48.75       44.01      2.69 o 
   0   2   9      125.11      127.33      4.11 o 
   1   2   9       50.71       40.93      6.35 o 
   2   2   9      196.57      182.41     10.68 o 
   3   2   9      110.18      116.81     18.86 o 
   4   2   9       56.37       62.15      3.49 o 
   5   2   9        9.26        1.06      4.85 o 
   6   2   9        0.35       -2.12      2.12 o 
  -6   3   9        9.05        0.16      2.69 o 
  -5   3   9        8.97        3.53      4.07 o 
  -4   3   9       20.05       23.09      4.92 o 
  -3   3   9      293.01      334.35     11.57 o 
  -2   3   9       20.04       21.39      2.95 o 
  -1   3   9      140.22      126.71      5.37 o 
   0   3   9      109.84       89.24      3.92 o 
   1   3   9      135.42      122.29      5.47 o 
   2   3   9       21.29       20.39      3.71 o 
   3   3   9      291.55      351.94     15.25 o 
   4   3   9       18.99       18.97      6.88 o 
   5   3   9        8.83        2.83      4.16 o 
   6   3   9        8.99       -1.45      2.53 o 
  -5   4   9       11.61       10.21      4.19 o 
  -4   4   9        4.79        6.26      4.31 o 
  -3   4   9       54.83       59.68      3.99 o 
  -2   4   9       49.55       51.67      3.79 o 
  -1   4   9      399.95      389.86     12.61 o 
   0   4   9      387.01      395.07     12.37 o 
   1   4   9      393.75      394.44      8.94 o 
   2   4   9       50.51       45.11     12.76 o 
   3   4   9       54.09       58.28     12.16 o 
   4   4   9        5.20        6.35      4.27 o 
   5   4   9       11.88       10.17      4.18 o 
  -5   5   9        4.30        1.22      3.17 o 
  -4   5   9        0.88        2.11      2.99 o 
  -3   5   9       51.45       60.21      5.68 o 
  -2   5   9       88.53      103.86      4.88 o 
  -1   5   9       73.52       64.76      4.40 o 
   0   5   9       90.77       93.90      4.42 o 
   1   5   9       71.02       59.75      8.44 o 
   2   5   9       89.65      109.83     10.05 o 
   3   5   9       53.16       61.17     20.12 o 
   4   5   9        0.99       -1.24      4.31 o 
   5   5   9        4.51        2.32      5.61 o 
  -4   6   9        7.20        6.34      3.71 o 
  -3   6   9       29.38       27.55      4.78 o 
  -2   6   9        1.08        4.87      3.35 o 
  -1   6   9       18.78       13.88      2.95 o 
   0   6   9        2.25        1.04      2.35 o 
   1   6   9       19.21       17.31      2.45 o 
   2   6   9        1.25        1.31      3.39 o 
   3   6   9       28.44       23.15      8.41 o 
   4   6   9        7.27        7.03      7.33 o 
  -4   7   9       14.76        1.60      3.47 o 
  -3   7   9       11.41        5.26      4.53 o 
  -2   7   9        2.06       -0.94      3.27 o 
  -1   7   9       29.47       31.38      5.50 o 
   0   7   9        0.55        0.50      3.61 o 
   1   7   9       30.38       19.49      7.67 o 
   2   7   9        2.07        1.41      3.16 o 
   3   7   9       11.41        5.62      4.39 o 
   4   7   9       14.72        5.96      4.04 o 
  -3   8   9        1.03       -0.50      2.39 o 
  -2   8   9        3.97        3.75      3.45 o 
  -1   8   9       16.26        4.63      4.96 o 
   0   8   9       22.24       19.40      5.04 o 
   1   8   9       16.31        6.19      5.19 o 
   2   8   9        4.06        1.71      2.60 o 
   3   8   9        1.12        1.28      2.98 o 
  -1   9   9        2.52        0.46      2.97 o 
   0   9   9        2.24       -0.18      2.59 o 
   1   9   9        2.51        0.31      3.94 o 
   0   0  10        1.85        1.32      1.83 o 
   1   0  10        0.28        3.39      1.98 o 
   2   0  10      299.72      274.57      9.88 o 
   3   0  10       17.03       20.80      6.19 o 
   4   0  10      143.21      171.25      8.64 o 
   5   0  10        5.79        6.43      3.35 o 
   6   0  10        2.05        0.15      0.94 o 
  -6   1  10        0.26       -4.19      4.75 o 
  -5   1  10       42.77       54.59     11.15 o 
  -4   1  10       65.71       85.95      3.29 o 
  -3   1  10      123.16      130.67      3.00 o 
  -2   1  10       82.76       86.34      3.42 o 
  -1   1  10     1439.73     1220.49     11.60 o 
   0   1  10      252.13      223.42      6.34 o 
   1   1  10     1437.58     1222.37     14.44 o 
   2   1  10       80.52       82.36      2.30 o 
   3   1  10      121.93      132.01      2.96 o 
   4   1  10       65.32       81.45      4.02 o 
   5   1  10       41.58       20.67      6.86 o 
   6   1  10        0.26        2.43      1.10 o 
  -6   2  10        6.21        2.15      3.57 o 
  -5   2  10        3.10        2.89      2.93 o 
  -4   2  10       53.86       67.22      3.95 o 
  -3   2  10      592.52      697.96     16.46 o 
  -2   2  10      644.64      636.76     15.39 o 
  -1   2  10      305.07      269.23     10.07 o 
   0   2  10     1711.93     1514.82     22.31 o 
   1   2  10      296.08      282.46     16.00 o 
   2   2  10      645.57      629.94     15.83 o 
   3   2  10      603.43      740.46     12.18 o 
   4   2  10       52.63       45.87      7.32 o 
   5   2  10        2.94        4.91      4.63 o 
   6   2  10        6.34        0.11      4.09 o 
  -5   3  10        2.25        2.33      2.97 o 
  -4   3  10        3.18        2.85      2.67 o 
  -3   3  10      179.71      190.16      5.95 o 
  -2   3  10      196.15      225.07      9.48 o 
  -1   3  10      266.19      263.43     10.27 o 
   0   3  10        0.08       -0.06      2.19 o 
   1   3  10      256.29      266.61      7.87 o 
   2   3  10      202.89      223.30      4.75 o 
   3   3  10      179.05      193.48      8.81 o 
   4   3  10        3.02        3.31      5.77 o 
   5   3  10        2.12       -2.69      3.82 o 
  -5   4  10        2.79        1.16      3.11 o 
  -4   4  10        9.29        3.69      4.47 o 
  -3   4  10      212.59      257.03     10.20 o 
  -2   4  10       19.02       16.73      3.01 o 
  -1   4  10       50.68       53.62      3.39 o 
   0   4  10       34.60       36.67      3.21 o 
   1   4  10       48.39       52.62      3.54 o 
   2   4  10       20.69       15.39     10.60 o 
   3   4  10      210.95      252.55      5.30 o 
   4   4  10        8.77        5.64      3.74 o 
   5   4  10        2.94        2.22      3.40 o 
  -5   5  10        4.33        4.69      3.71 o 
  -4   5  10       31.03        6.16      6.52 o 
  -3   5  10        5.72       10.15      3.99 o 
  -2   5  10      192.45      206.91      6.50 o 
  -1   5  10       18.97       20.67      2.93 o 
   0   5  10       22.83       21.91      3.19 o 
   1   5  10       19.79       17.15      2.94 o 
   2   5  10      194.94      213.66     21.14 o 
   3   5  10        5.25        5.90      5.89 o 
   4   5  10       30.45       23.57      4.34 o 
   5   5  10        4.28        1.09      3.96 o 
  -4   6  10        4.20        2.09      3.31 o 
  -3   6  10        5.95       -0.46      2.79 o 
  -2   6  10       50.06       57.52      5.94 o 
  -1   6  10      209.95      228.64     10.46 o 
   0   6  10        4.16       10.49      3.21 o 
   1   6  10      211.00      197.41     27.37 o 
   2   6  10       49.14       52.29      4.99 o 
   3   6  10        5.60        5.96      6.11 o 
   4   6  10        4.23        5.17      3.56 o 
  -4   7  10        2.95       -2.27      2.27 o 
  -3   7  10        8.68        4.23      3.51 o 
  -2   7  10       15.90       10.57      4.71 o 
  -1   7  10        0.78       -2.57      2.71 o 
   0   7  10       45.61       47.20      6.56 o 
   1   7  10        0.77        0.72      2.72 o 
   2   7  10       15.37       10.96     14.79 o 
   3   7  10        8.94        1.81      3.66 o 
   4   7  10        2.95        0.25      3.76 o 
  -3   8  10        5.04       -0.84      2.99 o 
  -2   8  10        9.40        3.85      3.67 o 
  -1   8  10        9.15        0.92      3.75 o 
   0   8  10        2.55       -0.26      3.23 o 
   1   8  10        8.80        6.20      2.90 o 
   2   8  10        9.01        4.21      3.38 o 
   3   8  10        5.08       -1.43      3.76 o 
  -1   9  10        4.03       -1.44      2.37 o 
   0   9  10        1.97       -1.16      2.91 o 
   1   9  10        4.11        1.71      2.73 o 
   1   0  11       16.83       11.21      1.59 o 
   2   0  11     2572.33     2557.77     51.36 o 
   3   0  11      115.61      107.99     11.96 o 
   4   0  11      127.67      160.19      7.09 o 
   5   0  11       22.10       12.19      4.96 o 
   6   0  11        0.22        1.39      0.75 o 
  -6   1  11        5.16        1.27      2.82 o 
  -5   1  11        0.72       -5.75      5.75 o 
  -4   1  11       19.59       26.67      2.18 o 
  -3   1  11      163.75      193.99      3.53 o 
  -2   1  11      703.90      754.65     10.00 o 
  -1   1  11     1197.24     1103.35     11.02 o 
   0   1  11     1316.71     1121.06     13.19 o 
   1   1  11     1191.92     1120.65     15.08 o 
   2   1  11      710.95      761.95      9.61 o 
   3   1  11      167.84      194.17      4.89 o 
   4   1  11       19.12       25.97      2.11 o 
   5   1  11        0.81        1.33      1.85 o 
   6   1  11        5.10        0.11      1.04 o 
  -6   2  11        0.30        1.56      2.43 o 
  -5   2  11        9.42       13.76      4.75 o 
  -4   2  11       48.61       60.82      4.11 o 
  -3   2  11      191.21      230.03     10.02 o 
  -2   2  11      297.37      295.33     10.64 o 
  -1   2  11       56.79       61.22      3.11 o 
   0   2  11      104.22       97.67      3.76 o 
   1   2  11       61.51       63.42      4.52 o 
   2   2  11      311.54      314.95     14.33 o 
   3   2  11      193.75      238.34     32.21 o 
   4   2  11       46.27       43.27      6.63 o 
   5   2  11        9.77        3.57      7.49 o 
   6   2  11        0.29       -0.98      1.44 o 
  -5   3  11        0.79        4.77      2.93 o 
  -4   3  11       56.61       62.21      7.05 o 
  -3   3  11       49.41       48.88      3.51 o 
  -2   3  11      134.67      128.03      4.87 o 
  -1   3  11      188.79      173.02      5.32 o 
   0   3  11        3.36        3.31      2.37 o 
   1   3  11      193.84      196.00      4.29 o 
   2   3  11      138.04      128.71      3.64 o 
   3   3  11       51.53       55.45      4.98 o 
   4   3  11       56.20       79.09     14.23 o 
   5   3  11        0.69       -0.84      3.86 o 
  -5   4  11        6.35        5.48      4.23 o 
  -4   4  11       23.08       25.90      5.12 o 
  -3   4  11      294.06      314.51     11.22 o 
  -2   4  11       49.38       51.83      3.61 o 
  -1   4  11      248.90      252.50     10.26 o 
   0   4  11       26.13       24.50      2.79 o 
   1   4  11      248.78      252.69      7.59 o 
   2   4  11       50.56       48.30     13.59 o 
   3   4  11      296.32      332.74     24.04 o 
   4   4  11       22.89       23.67      5.75 o 
   5   4  11        6.02        1.59      4.40 o 
  -5   5  11        7.86        3.17      3.93 o 
  -4   5  11        6.37        5.28      4.15 o 
  -3   5  11       10.40        9.57      4.75 o 
  -2   5  11       33.56       32.61      3.43 o 
  -1   5  11       40.75       45.30      3.59 o 
   0   5  11        1.61       -1.28      3.31 o 
   1   5  11       42.91       36.46     10.08 o 
   2   5  11       33.29       37.14     12.15 o 
   3   5  11       10.58        1.80      8.22 o 
   4   5  11        6.11        3.79      4.10 o 
   5   5  11        7.98        8.48      4.70 o 
  -4   6  11        4.77        0.96      3.75 o 
  -3   6  11       10.39        5.82      4.67 o 
  -2   6  11       29.54       34.71      5.58 o 
  -1   6  11       83.38       99.50      4.86 o 
   0   6  11        5.50       13.48      2.87 o 
   1   6  11       81.27       85.73      9.79 o 
   2   6  11       28.36       22.93      4.38 o 
   3   6  11       10.40        7.05      4.01 o 
   4   6  11        4.79        2.10      4.70 o 
  -4   7  11        2.43        0.12      2.27 o 
  -3   7  11        7.72        3.29      3.13 o 
  -2   7  11        6.67        5.34      4.09 o 
  -1   7  11       12.81       12.20      4.51 o 
   0   7  11       73.56       82.49      7.85 o 
   1   7  11       13.66        5.82      4.78 o 
   2   7  11        6.43       -1.86      6.25 o 
   3   7  11        7.64        2.00      3.20 o 
   4   7  11        2.42       -1.80      4.51 o 
  -2   8  11        5.99        4.05      3.95 o 
  -1   8  11       14.50        8.04      4.13 o 
   0   8  11        4.53       -0.14      3.27 o 
   1   8  11       14.82        8.16      3.41 o 
   2   8  11        6.02        0.46      4.94 o 
   0   9  11        8.29        0.06      4.01 o 
   0   0  12      759.72      668.68     14.94 o 
   1   0  12       10.87        5.99      1.27 o 
   2   0  12        2.26        6.37      4.99 o 
   3   0  12      199.98      198.84      5.42 o 
   4   0  12       47.59       72.03     11.72 o 
   5   0  12        3.29        7.82      4.79 o 
   6   0  12        2.87        0.44      0.63 o 
  -6   1  12        1.40       -1.01      2.96 o 
  -5   1  12       28.34       41.67      9.74 o 
  -4   1  12        3.02        0.62      2.81 o 
  -3   1  12       25.77       21.90      1.88 o 
  -2   1  12      296.87      290.95      6.43 o 
  -1   1  12      209.27      197.82      5.86 o 
   0   1  12       20.18       18.08      4.14 o 
   1   1  12      195.62      183.69      3.31 o 
   2   1  12      305.06      308.33      7.00 o 
   3   1  12       26.29       22.55      1.89 o 
   4   1  12        3.44        4.65      3.12 o 
   5   1  12       28.68       15.95      8.99 o 
   6   1  12        1.44        0.39      0.81 o 
  -6   2  12        2.24        4.27      3.67 o 
  -5   2  12        8.25        5.96      3.91 o 
  -4   2  12       87.07      104.07      6.99 o 
  -3   2  12      502.97      593.83     15.07 o 
  -2   2  12       32.71       36.65      2.97 o 
  -1   2  12      435.07      443.64     12.52 o 
   0   2  12       85.30       87.86      3.72 o 
   1   2  12      431.09      431.61      9.18 o 
   2   2  12       30.84       29.53     15.89 o 
   3   2  12      502.09      609.33     27.47 o 
   4   2  12       86.65       76.42      7.51 o 
   5   2  12        8.19        1.64      4.02 o 
   6   2  12        2.18        1.41      1.96 o 
  -5   3  12       23.75       17.31      4.98 o 
  -4   3  12      116.43      139.54      8.54 o 
  -3   3  12        2.86        2.87      2.01 o 
  -2   3  12      185.72      183.12      9.80 o 
  -1   3  12      165.61      153.30      5.01 o 
   0   3  12     1229.44     1263.12     21.56 o 
   1   3  12      162.77      144.48      3.64 o 
   2   3  12      185.20      205.04      4.53 o 
   3   3  12        2.87       -1.00      1.92 o 
   4   3  12      117.34      136.82     27.09 o 
   5   3  12       23.89       10.84      4.52 o 
  -5   4  12        9.42        3.11      3.79 o 
  -4   4  12       10.24        7.30      4.81 o 
  -3   4  12       18.28       20.58      3.07 o 
  -2   4  12        6.38        5.88      2.73 o 
  -1   4  12      131.38      132.37      4.99 o 
   0   4  12      160.56      159.74      5.77 o 
   1   4  12      129.02      130.46      5.21 o 
   2   4  12        6.41        5.13      4.03 o 
   3   4  12       16.88       12.61      7.53 o 
   4   4  12       10.87        6.72      4.22 o 
   5   4  12        9.49       -0.32      3.92 o 
  -5   5  12        6.73       -2.73      2.73 o 
  -4   5  12        3.32        6.64      3.67 o 
  -3   5  12        7.03        1.04      4.33 o 
  -2   5  12       32.75       41.08      3.91 o 
  -1   5  12      157.47      180.20      6.05 o 
   0   5  12       30.80       35.94      3.55 o 
   1   5  12      159.47      179.59     18.48 o 
   2   5  12       31.45       35.22      7.73 o 
   3   5  12        6.67        4.25      3.87 o 
   4   5  12        3.23        1.63      4.72 o 
   5   5  12        6.69        4.03      3.79 o 
  -4   6  12        6.52       -0.58      2.99 o 
  -3   6  12        4.67        0.28      2.59 o 
  -2   6  12      120.08      121.84      8.38 o 
  -1   6  12       10.45        5.16      5.36 o 
   0   6  12       28.20       35.58      3.41 o 
   1   6  12       10.43       11.03      3.81 o 
   2   6  12      120.98      107.22     17.55 o 
   3   6  12        4.63       -0.56      5.01 o 
   4   6  12        6.52        9.86      4.33 o 
  -3   7  12        0.63        1.72      3.29 o 
  -2   7  12        3.60       -1.20      3.67 o 
  -1   7  12       13.03        4.41      6.46 o 
   0   7  12       28.06       36.26      5.36 o 
   1   7  12       12.61        6.79      6.80 o 
   2   7  12        3.62        1.36      3.21 o 
   3   7  12        0.62        0.28      3.09 o 
  -2   8  12        4.33        2.27      4.21 o 
  -1   8  12        0.31       -1.34      2.55 o 
   0   8  12        8.03        8.69      5.90 o 
   1   8  12        0.34       -0.70      2.52 o 
   2   8  12        4.17        1.27      3.89 o 
   0   9  12        7.08        0.78      3.57 o 
   1   0  13       18.52       12.96      1.82 o 
   2   0  13       79.77       61.66     11.03 o 
   3   0  13       20.98       34.16      8.93 o 
   4   0  13       33.67       37.81      7.75 o 
   5   0  13       18.90       30.83      6.14 o 
   6   0  13        0.28        1.35      1.15 o 
  -6   1  13        1.93        0.30      2.09 o 
  -5   1  13        1.74        1.33      2.70 o 
  -4   1  13      117.83      160.90      7.06 o 
  -3   1  13       88.43       90.97      3.06 o 
  -2   1  13      244.90      257.56      6.33 o 
  -1   1  13      177.59      174.17      3.05 o 
   0   1  13     2489.25     2269.25     31.91 o 
   1   1  13      180.43      172.79      3.26 o 
   2   1  13      248.95      255.23      6.93 o 
   3   1  13       86.70       98.32      2.71 o 
   4   1  13      117.44      149.74     10.42 o 
   5   1  13        1.68        2.79      1.84 o 
   6   1  13        1.83       -1.13      1.13 o 
  -6   2  13        0.38       -1.48      2.33 o 
  -5   2  13        4.85        2.09      3.71 o 
  -4   2  13       23.03       26.83      5.20 o 
  -3   2  13      182.70      216.32      6.80 o 
  -2   2  13      389.28      393.16     12.65 o 
  -1   2  13      198.42      193.88      6.15 o 
   0   2  13       42.90       46.64      3.05 o 
   1   2  13      204.26      189.64      7.85 o 
   2   2  13      383.17      407.61      9.53 o 
   3   2  13      183.22      218.59     13.41 o 
   4   2  13       22.08       19.72     10.70 o 
   5   2  13        5.04        0.62      4.06 o 
   6   2  13        0.38       -1.54      1.54 o 
  -5   3  13        7.13        6.14      4.81 o 
  -4   3  13       12.42       14.82      4.79 o 
  -3   3  13       63.72       65.05      4.12 o 
  -2   3  13      268.23      257.10     10.52 o 
  -1   3  13        0.56        1.04      1.79 o 
   0   3  13      601.04      614.94     15.46 o 
   1   3  13        0.32        2.82      2.80 o 
   2   3  13      270.74      293.70     11.75 o 
   3   3  13       62.60       57.40      9.89 o 
   4   3  13       12.04       15.20      3.79 o 
   5   3  13        7.21       -2.06      3.42 o 
  -5   4  13        5.08       -1.38      2.75 o 
  -4   4  13        1.59        0.60      2.99 o 
  -3   4  13       18.76       20.66      3.13 o 
  -2   4  13      353.22      376.96     12.71 o 
  -1   4  13      170.36      186.87      6.06 o 
   0   4  13       17.96       18.10      3.05 o 
   1   4  13      168.09      168.54      3.94 o 
   2   4  13      352.48      395.26      9.63 o 
   3   4  13       19.68       15.27      5.78 o 
   4   4  13        1.35       -2.24      4.76 o 
   5   4  13        5.13       -2.50      3.55 o 
  -5   5  13        2.35        0.42      2.91 o 
  -4   5  13        0.95        0.06      2.83 o 
  -3   5  13       11.38       10.97      4.85 o 
  -2   5  13      144.32      151.05      5.59 o 
  -1   5  13      136.99      147.27      5.65 o 
   0   5  13       41.06       43.17      4.17 o 
   1   5  13      135.93      142.57      5.32 o 
   2   5  13      142.39      146.41     21.41 o 
   3   5  13       11.28       20.40      6.27 o 
   4   5  13        0.81        0.13      3.36 o 
   5   5  13        2.33       -1.52      3.25 o 
  -4   6  13        3.03       -2.31      2.45 o 
  -3   6  13        3.53        1.75      3.05 o 
  -2   6  13       26.66       27.85      5.26 o 
  -1   6  13        7.71        9.37      3.99 o 
   0   6  13       56.64       66.66      6.28 o 
   1   6  13        8.11        8.43      4.43 o 
   2   6  13       26.02       18.97      7.59 o 
   3   6  13        3.10        2.44      3.38 o 
   4   6  13        3.05        0.02      5.43 o 
  -3   7  13        8.16        4.49      3.87 o 
  -2   7  13        1.87        1.79      3.17 o 
  -1   7  13       34.67       34.09      5.62 o 
   0   7  13       77.60       92.90      8.07 o 
   1   7  13       34.70       31.52     26.26 o 
   2   7  13        1.82       -0.04      3.39 o 
   3   7  13        8.11       -1.02      4.34 o 
  -2   8  13        0.57        0.94      2.83 o 
  -1   8  13       10.65        9.73      4.37 o 
   0   8  13        1.66        2.69      4.05 o 
   1   8  13       10.85        5.42      3.87 o 
   2   8  13        0.53        1.35      3.12 o 
   0   0  14      147.14      122.74      4.11 o 
   1   0  14     2362.75     2274.40     19.49 o 
   2   0  14      362.03      387.60     12.71 o 
   3   0  14      176.00      191.33      8.08 o 
   4   0  14        0.04       -0.14      1.99 o 
   5   0  14       34.78       47.82      8.21 o 
   6   0  14        0.20        0.13      0.95 o 
  -6   1  14        1.74       -1.62      6.58 o 
  -5   1  14       15.75       13.64      5.58 o 
  -4   1  14        1.89        0.52      2.25 o 
  -3   1  14       32.00       40.79      3.58 o 
  -2   1  14      130.76      150.58      5.04 o 
  -1   1  14     1207.22     1150.99     11.74 o 
   0   1  14      470.40      433.33     12.41 o 
   1   1  14     1204.89     1158.59     27.11 o 
   2   1  14      133.28      151.00      3.03 o 
   3   1  14       32.37       43.99      3.39 o 
   4   1  14        1.93       -0.89      3.32 o 
   5   1  14       15.94        4.25      3.68 o 
   6   1  14        1.76       -1.15      1.96 o 
  -5   2  14        6.60        2.95      3.79 o 
  -4   2  14       36.27       45.91      6.88 o 
  -3   2  14       34.58       44.55      3.41 o 
  -2   2  14       99.63      117.19      4.64 o 
  -1   2  14        5.91        6.22      1.87 o 
   0   2  14      296.04      290.85     11.03 o 
   1   2  14        5.26        2.58      1.75 o 
   2   2  14      100.63      109.63      8.84 o 
   3   2  14       30.85       36.78     14.88 o 
   4   2  14       36.98       29.35      8.90 o 
   5   2  14        6.63        3.91      3.88 o 
  -5   3  14       22.28       16.45      4.86 o 
  -4   3  14       10.24        9.89      4.45 o 
  -3   3  14       13.66       20.04      4.03 o 
  -2   3  14       63.32       61.88      4.20 o 
  -1   3  14      168.24      168.65      5.57 o 
   0   3  14      191.63      185.81      6.22 o 
   1   3  14      168.68      162.35      3.86 o 
   2   3  14       63.38       72.51      5.21 o 
   3   3  14       13.64       16.87      2.47 o 
   4   3  14       10.14        3.52      6.25 o 
   5   3  14       22.04        4.09      4.75 o 
  -5   4  14        0.49       -0.88      3.05 o 
  -4   4  14       11.40       13.40      4.69 o 
  -3   4  14      113.35      150.53      8.10 o 
  -2   4  14      182.85      204.61      6.82 o 
  -1   4  14        8.55       12.64      2.51 o 
   0   4  14        4.12        1.22      2.03 o 
   1   4  14        9.40       12.60      4.34 o 
   2   4  14      182.52      205.81     11.25 o 
   3   4  14      112.67      147.26     13.50 o 
   4   4  14       11.45       19.23      5.20 o 
   5   4  14        0.50        2.47      4.64 o 
  -5   5  14        2.73        0.78      3.51 o 
  -4   5  14        8.35        2.11      3.25 o 
  -3   5  14       30.70       30.34      4.72 o 
  -2   5  14      153.57      180.57      6.81 o 
  -1   5  14       40.44       37.13      3.59 o 
   0   5  14        2.21        7.64      2.97 o 
   1   5  14       41.63       38.95      7.06 o 
   2   5  14      152.75      173.84     18.23 o 
   3   5  14       30.90       39.94     11.31 o 
   4   5  14        8.39       -1.25      4.10 o 
   5   5  14        2.77       -1.06      3.67 o 
  -4   6  14       12.86        1.26      3.47 o 
  -3   6  14        9.97        5.06      4.93 o 
  -2   6  14       10.43        9.67      4.21 o 
  -1   6  14       60.38       58.21      6.34 o 
   0   6  14       25.68       27.97      5.08 o 
   1   6  14       60.20       55.09      7.86 o 
   2   6  14       11.21        7.48      4.87 o 
   3   6  14        9.99        6.57      8.01 o 
   4   6  14       12.92       10.58      4.92 o 
  -3   7  14        2.99       -0.62      2.61 o 
  -2   7  14        4.38        0.46      3.49 o 
  -1   7  14        0.92       -1.24      3.23 o 
   0   7  14        7.77        3.71      5.34 o 
   1   7  14        0.99        2.41      4.02 o 
   2   7  14        4.15        2.45      3.07 o 
   3   7  14        2.97        4.10      3.36 o 
  -2   8  14        1.22        1.87      3.19 o 
  -1   8  14        4.98        3.39      4.09 o 
   0   8  14       25.06       34.39      8.11 o 
   1   8  14        4.85       -0.10      3.14 o 
   2   8  14        1.09        1.23      2.92 o 
   1   0  15       69.65       64.80      2.91 o 
   2   0  15      193.64      180.70      3.37 o 
   3   0  15       17.45       20.54      4.09 o 
   4   0  15        9.86        6.79      4.32 o 
   5   0  15        0.14        2.45      2.45 o 
   6   0  15        0.20        1.30      2.16 o 
  -5   1  15        1.73       -6.97      7.38 o 
  -4   1  15       30.37       43.63      3.87 o 
  -3   1  15       12.01       10.19      3.22 o 
  -2   1  15      255.32      270.80      6.27 o 
  -1   1  15      381.82      392.46     13.10 o 
   0   1  15      891.63      852.92     37.63 o 
   1   1  15      377.99      385.97     10.43 o 
   2   1  15      250.63      258.99      9.63 o 
   3   1  15       11.45       12.21      2.40 o 
   4   1  15       30.53       28.63      3.22 o 
   5   1  15        1.81       -0.23      1.44 o 
  -5   2  15        4.27        0.46      2.59 o 
  -4   2  15       67.35      102.00      6.97 o 
  -3   2  15       31.28       38.19      3.63 o 
  -2   2  15      538.21      528.81     14.58 o 
  -1   2  15      581.19      577.79     15.00 o 
   0   2  15       40.09       48.42      3.41 o 
   1   2  15      586.54      606.85     10.82 o 
   2   2  15      528.96      565.32     20.65 o 
   3   2  15       30.23       29.86     12.77 o 
   4   2  15       68.82       74.81     26.83 o 
   5   2  15        4.20        0.38      6.05 o 
  -5   3  15        1.29        3.67      3.19 o 
  -4   3  15       10.23       12.24      4.05 o 
  -3   3  15       70.92       81.28      4.20 o 
  -2   3  15       80.87       86.93      4.30 o 
  -1   3  15       30.05       22.40      2.91 o 
   0   3  15       30.94       24.54      3.63 o 
   1   3  15       27.99       27.17      5.57 o 
   2   3  15       81.54       84.42      5.16 o 
   3   3  15       71.18       87.97      5.11 o 
   4   3  15        9.86        8.58      4.70 o 
   5   3  15        1.27        8.30      4.76 o 
  -5   4  15        7.45        0.76      3.79 o 
  -4   4  15       55.00       47.67      6.56 o 
  -3   4  15       34.90       32.45      5.10 o 
  -2   4  15      145.13      160.48      5.97 o 
  -1   4  15        2.29        3.27      2.41 o 
   0   4  15       22.91       27.23      2.89 o 
   1   4  15        2.65        2.79      2.10 o 
   2   4  15      146.27      159.78     10.12 o 
   3   4  15       33.45       20.02      8.00 o 
   4   4  15       54.73       59.06     19.09 o 
   5   4  15        7.43       -1.35      5.99 o 
  -4   5  15       16.86       10.65      5.08 o 
  -3   5  15        8.51        6.78      4.19 o 
  -2   5  15       18.33       14.79      4.41 o 
  -1   5  15      123.84      127.98      5.24 o 
   0   5  15        0.60        0.72      2.31 o 
   1   5  15      121.70      122.60      8.58 o 
   2   5  15       18.92       19.64     10.20 o 
   3   5  15        8.73       11.18      7.53 o 
   4   5  15       16.62       20.27      8.60 o 
  -4   6  15        1.12       -0.68      3.01 o 
  -3   6  15       12.50        5.08      4.65 o 
  -2   6  15       10.95        7.48      3.31 o 
  -1   6  15        0.12        4.29      3.41 o 
   0   6  15       12.05       10.29      4.23 o 
   1   6  15        0.13        2.36      2.70 o 
   2   6  15       11.24        3.34      3.76 o 
   3   6  15       12.23        9.05      6.84 o 
   4   6  15        1.17       -0.49      3.30 o 
  -3   7  15        4.62        4.89      3.25 o 
  -2   7  15        3.34        1.34      3.33 o 
  -1   7  15       31.37       30.50      5.30 o 
   0   7  15       40.49       35.08      7.34 o 
   1   7  15       31.87       28.34     28.55 o 
   2   7  15        3.37        1.28      4.35 o 
   3   7  15        4.54       -0.22      3.53 o 
  -2   8  15        2.52        2.21      3.21 o 
  -1   8  15       16.13        4.83      5.56 o 
   0   8  15       26.08       33.24      8.95 o 
   1   8  15       16.19       12.56      8.10 o 
   2   8  15        2.44        3.26      3.10 o 
   0   0  16        0.00        3.03      1.89 o 
   1   0  16      862.82      869.25     10.57 o 
   2   0  16       22.44       19.97      3.47 o 
   3   0  16      249.55      310.85      8.75 o 
   4   0  16        0.43        6.79      8.54 o 
   5   0  16        0.66        2.43      5.04 o 
  -5   1  16       31.35       46.64      8.22 o 
  -4   1  16       27.84       33.84     14.53 o 
  -3   1  16      103.00      127.27      6.83 o 
  -2   1  16        4.58        2.14      1.61 o 
  -1   1  16      464.53      457.59     11.72 o 
   0   1  16        8.12        6.49      1.61 o 
   1   1  16      478.53      471.30      7.89 o 
   2   1  16        4.30        4.38      1.34 o 
   3   1  16      102.12      121.74      4.94 o 
   4   1  16       27.90       26.05      7.45 o 
   5   1  16       30.45        8.75      2.98 o 
  -5   2  16        6.58       -0.14      2.63 o 
  -4   2  16       34.07       36.36      5.52 o 
  -3   2  16      333.74      372.39     11.83 o 
  -2   2  16       44.44       53.64      4.09 o 
  -1   2  16      224.33      224.76      6.65 o 
   0   2  16      273.82      294.91     11.42 o 
   1   2  16      221.95      241.51      6.37 o 
   2   2  16       44.78       44.60     20.15 o 
   3   2  16      336.85      408.22     10.51 o 
   4   2  16       34.57       36.45      6.69 o 
   5   2  16        6.48        4.22      6.93 o 
  -5   3  16       10.84        3.75      4.63 o 
  -4   3  16       30.41       20.77      5.34 o 
  -3   3  16      222.14      242.87     10.46 o 
  -2   3  16      107.72      117.34      4.96 o 
  -1   3  16      213.67      212.92      6.66 o 
   0   3  16      456.42      474.28     14.30 o 
   1   3  16      210.44      208.17      5.07 o 
   2   3  16      106.13      110.27      3.59 o 
   3   3  16      222.72      275.15      9.81 o 
   4   3  16       30.95       25.41      4.55 o 
   5   3  16       10.31       -1.55      3.85 o 
  -5   4  16        2.52        2.91      4.07 o 
  -4   4  16       22.52       17.19      5.54 o 
  -3   4  16        4.44        8.69      4.13 o 
  -2   4  16       95.75      117.18      5.08 o 
  -1   4  16       43.06       39.80      3.23 o 
   0   4  16       13.79       11.52      2.67 o 
   1   4  16       40.94       40.91      3.19 o 
   2   4  16       97.68      102.20      6.20 o 
   3   4  16        5.02        1.58      3.16 o 
   4   4  16       21.86       24.86      4.46 o 
   5   4  16        2.57        0.80      3.17 o 
  -4   5  16        0.87        2.59      3.15 o 
  -3   5  16        5.77        0.44      3.09 o 
  -2   5  16      109.45      107.37      8.82 o 
  -1   5  16      211.24      228.01     10.36 o 
   0   5  16        0.47       -1.81      2.43 o 
   1   5  16      212.64      204.87     12.83 o 
   2   5  16      111.25      109.59     16.57 o 
   3   5  16        5.82        6.85      3.77 o 
   4   5  16        0.85        0.59      3.49 o 
  -4   6  16       11.45       10.67      5.04 o 
  -3   6  16       16.16        4.59      5.14 o 
  -2   6  16       67.23       71.52      7.43 o 
  -1   6  16       51.00       61.48      6.08 o 
   0   6  16       21.34       23.33      5.52 o 
   1   6  16       51.03       50.84     11.62 o 
   2   6  16       67.38       44.69      7.53 o 
   3   6  16       15.57       24.04      4.22 o 
   4   6  16       11.39        5.08      8.94 o 
  -3   7  16        3.53        0.74      3.49 o 
  -2   7  16        0.04       -2.15      2.79 o 
  -1   7  16        4.63       -2.75      2.75 o 
   0   7  16       10.77       18.17      4.79 o 
   1   7  16        4.58        2.79      3.26 o 
   2   7  16        0.03        1.51      2.63 o 
   3   7  16        3.47       -1.86      2.64 o 
  -2   8  16        0.27       -1.64      2.91 o 
  -1   8  16        1.64       -1.16      2.85 o 
   0   8  16        2.05        1.40      3.69 o 
   1   8  16        1.60        1.62      2.70 o 
   2   8  16        0.25       -2.29      2.29 o 
   1   0  17        0.15        2.27      1.46 o 
   2   0  17      140.96      153.69      3.16 o 
   3   0  17       21.90       31.98      4.91 o 
   4   0  17      154.62      186.12     17.41 o 
   5   0  17        2.60       -0.29      2.07 o 
  -5   1  17        6.47        6.75      3.08 o 
  -4   1  17       21.03       24.57      3.42 o 
  -3   1  17       24.02       18.16      2.45 o 
  -2   1  17      202.81      215.38      9.66 o 
  -1   1  17       46.01       49.41      2.69 o 
   0   1  17     1050.57      964.93     20.31 o 
   1   1  17       46.72       50.71      2.61 o 
   2   1  17      197.97      211.10      5.52 o 
   3   1  17       23.94       16.62      2.59 o 
   4   1  17       21.65       18.83      3.19 o 
   5   1  17        6.58        5.29      2.27 o 
  -5   2  17        1.57       -2.19      2.19 o 
  -4   2  17       34.68       38.25      6.04 o 
  -3   2  17        9.23       10.51      2.75 o 
  -2   2  17      107.77      133.39      5.22 o 
  -1   2  17      176.51      191.12      6.04 o 
   0   2  17       12.49        9.87      2.69 o 
   1   2  17      178.50      201.09      4.64 o 
   2   2  17      106.02      124.09      6.34 o 
   3   2  17        9.63        7.20      9.90 o 
   4   2  17       34.11       16.75     11.36 o 
   5   2  17        1.52        0.31      2.80 o 
  -5   3  17        1.82        0.24      2.15 o 
  -4   3  17        1.71        2.01      2.67 o 
  -3   3  17       80.08       87.47      4.40 o 
  -2   3  17      182.28      192.65      9.11 o 
  -1   3  17       10.07        4.23      2.41 o 
   0   3  17      242.59      245.77     10.70 o 
   1   3  17        9.67        7.79      3.11 o 
   2   3  17      184.03      194.63      4.49 o 
   3   3  17       80.12       90.84     10.51 o 
   4   3  17        1.87       -1.28      4.20 o 
   5   3  17        1.74        2.51      5.73 o 
  -5   4  17        5.97       -0.22      2.11 o 
  -4   4  17       20.71       16.05      5.42 o 
  -3   4  17      186.73      219.55     10.40 o 
  -2   4  17       92.24      111.99      6.05 o 
  -1   4  17        3.04        2.03      2.09 o 
   0   4  17       26.97       24.12      3.13 o 
   1   4  17        3.21        2.22      1.84 o 
   2   4  17       89.15      101.77     15.68 o 
   3   4  17      188.45      204.27     26.70 o 
   4   4  17       20.32       13.74      5.08 o 
   5   4  17        6.01       -2.92      2.92 o 
  -4   5  17        1.18       -0.08      3.01 o 
  -3   5  17       11.99       11.05      4.35 o 
  -2   5  17        2.60        0.36      2.93 o 
  -1   5  17       70.08       75.07      4.50 o 
   0   5  17        4.81        3.97      2.53 o 
   1   5  17       68.91       64.69     10.58 o 
   2   5  17        2.75        4.76      4.16 o 
   3   5  17       11.98        5.72      8.35 o 
   4   5  17        1.22        1.14      3.84 o 
  -4   6  17        5.54        3.41      3.45 o 
  -3   6  17        5.33        4.05      4.13 o 
  -2   6  17       12.75        4.39      5.20 o 
  -1   6  17        0.22       -0.50      2.79 o 
   0   6  17        9.13        5.28      4.11 o 
   1   6  17        0.19       -2.43      2.43 o 
   2   6  17       12.79        5.01      5.46 o 
   3   6  17        5.34        5.34      4.23 o 
   4   6  17        5.60       11.40     10.94 o 
  -3   7  17        1.30        3.21      3.45 o 
  -2   7  17        1.45        0.70      3.03 o 
  -1   7  17       36.71       37.70      6.60 o 
   0   7  17       25.19       15.69      5.82 o 
   1   7  17       37.41       24.24     16.35 o 
   2   7  17        1.44        0.79      3.23 o 
   3   7  17        1.29        2.89      3.19 o 
  -1   8  17       18.28        1.34      5.00 o 
   0   8  17        0.00       -0.64      2.89 o 
   1   8  17       18.20        2.83      3.31 o 
   0   0  18        3.90        7.38      2.19 o 
   1   0  18       42.05       40.82      1.87 o 
   2   0  18       22.19       16.86      1.96 o 
   3   0  18      187.08      243.92      8.96 o 
   4   0  18       22.09       28.70      3.75 o 
   5   0  18        3.37        0.29      2.54 o 
  -5   1  18       15.32        5.98      5.86 o 
  -4   1  18        6.21        6.37      2.89 o 
  -3   1  18       93.52      103.70      3.49 o 
  -2   1  18       98.39      116.78      3.52 o 
  -1   1  18      540.11      542.61     15.58 o 
   1   1  18      532.74      510.77     14.04 o 
   2   1  18       98.83      113.90      9.29 o 
   3   1  18       92.81      102.44      4.97 o 
   4   1  18        6.25        2.00      2.23 o 
   5   1  18       15.94        7.61      4.62 o 
  -5   2  18        6.04       -0.82      2.71 o 
  -4   2  18       91.40       83.03      7.73 o 
  -3   2  18      366.91      455.22     13.29 o 
  -2   2  18       32.61       33.73      3.25 o 
  -1   2  18      159.21      179.67      5.83 o 
   0   2  18      409.36      432.03     13.14 o 
   1   2  18      163.88      179.83      4.20 o 
   2   2  18       33.69       30.17     13.17 o 
   3   2  18      361.32      478.04     10.14 o 
   4   2  18       91.59       88.50     16.60 o 
   5   2  18        6.02        2.19      3.34 o 
  -5   3  18        3.36        3.27      3.27 o 
  -4   3  18        9.02        1.56      3.31 o 
  -3   3  18       99.18      101.79      7.43 o 
  -2   3  18      182.43      187.58      6.01 o 
  -1   3  18      379.34      385.08     13.16 o 
   0   3  18      285.55      295.64     11.63 o 
   1   3  18      376.82      408.38      9.38 o 
   2   3  18      180.71      200.75      8.01 o 
   3   3  18       98.67      126.20     22.96 o 
   4   3  18        8.78        6.55      5.29 o 
   5   3  18        3.22       -1.10      2.80 o 
  -5   4  18        0.07       -2.45      2.45 o 
  -4   4  18        8.19        4.99      4.33 o 
  -3   4  18       34.80       50.67      5.52 o 
  -2   4  18       99.66      106.46      5.02 o 
  -1   4  18       44.34       51.64      4.03 o 
   0   4  18        1.19        6.22      2.39 o 
   1   4  18       44.93       56.22      5.18 o 
   2   4  18       96.80       89.51      3.55 o 
   3   4  18       34.61       36.67      5.37 o 
   4   4  18        8.56        2.26      5.25 o 
   5   4  18        0.07        1.78      3.13 o 
  -4   5  18        0.29        0.22      2.49 o 
  -3   5  18       26.89       32.74      7.18 o 
  -2   5  18       78.11       86.76      7.13 o 
  -1   5  18       88.97       94.31      7.43 o 
   0   5  18      116.47      140.53      5.89 o 
   1   5  18       90.16       92.25     21.88 o 
   2   5  18       77.04       80.92     21.92 o 
   3   5  18       27.14       23.35      7.06 o 
   4   5  18        0.25       -0.59      3.19 o 
  -4   6  18        7.61        2.01      4.17 o 
  -3   6  18        1.15       -0.82      2.79 o 
  -2   6  18       43.10       38.09      6.02 o 
  -1   6  18       50.30       58.52      6.24 o 
   0   6  18        0.35        0.00      3.41 o 
   1   6  18       49.49       48.63     16.33 o 
   2   6  18       43.01       25.31      4.60 o 
   3   6  18        1.09       -0.60      4.38 o 
   4   6  18        7.68       -2.63      3.24 o 
  -3   7  18        0.58       -1.89      2.37 o 
  -2   7  18        0.58        2.45      3.19 o 
  -1   7  18        0.23        3.71      3.65 o 
   0   7  18       48.28       41.58      6.86 o 
   1   7  18        0.23       -0.73      2.71 o 
   2   7  18        0.63        1.88      3.23 o 
   3   7  18        0.59        0.66      3.25 o 
  -1   8  18        0.48       -1.28      3.61 o 
   0   8  18        0.51       -0.54      2.73 o 
   1   8  18        0.47       -0.66      2.56 o 
   1   0  19        5.62        6.35      1.58 o 
   2   0  19      331.34      374.78      7.45 o 
   3   0  19       32.90       48.59     10.74 o 
   4   0  19      243.22      287.19     42.50 o 
   5   0  19        0.84        3.48      3.42 o 
  -5   1  19        0.83        2.72      5.27 o 
  -4   1  19       17.15       22.15      7.74 o 
  -3   1  19       79.09      103.86      4.52 o 
  -2   1  19       22.82       18.42      5.10 o 
  -1   1  19        4.86        6.44      2.57 o 
   0   1  19     1537.87     1606.05     24.85 o 
   1   1  19        5.22        3.53      2.25 o 
   2   1  19       22.05       27.69      4.43 o 
   3   1  19       79.58       95.08     13.09 o 
   4   1  19       16.61        6.01      3.07 o 
   5   1  19        0.81       -1.19      1.19 o 
  -5   2  19        4.07       -0.48      2.45 o 
  -4   2  19        4.89        2.61      4.13 o 
  -3   2  19       15.38        8.93      2.81 o 
  -2   2  19      115.27      136.36      5.08 o 
  -1   2  19      103.19      112.46      4.66 o 
   0   2  19      108.61      107.02      4.60 o 
   1   2  19      101.81      120.03      5.40 o 
   2   2  19      114.93      128.47     18.29 o 
   3   2  19       15.10        9.97     11.90 o 
   4   2  19        5.54       -0.41     11.63 o 
   5   2  19        3.99        3.17      4.53 o 
  -5   3  19        1.75       -1.58      2.57 o 
  -4   3  19        3.38       -2.25      2.25 o 
  -3   3  19       13.47       20.62      4.47 o 
  -2   3  19      104.81      117.96      5.16 o 
  -1   3  19       69.95       64.24      4.04 o 
   0   3  19      204.57      207.74      6.38 o 
   1   3  19       70.65       74.56      3.17 o 
   2   3  19      103.13      115.37      7.28 o 
   3   3  19       13.57       10.98      6.74 o 
   4   3  19        3.73        7.20      3.50 o 
   5   3  19        1.86       -2.70      3.00 o 
  -4   4  19        0.28        3.91      3.39 o 
  -3   4  19       25.05       22.51      4.86 o 
  -2   4  19      174.79      210.23      9.45 o 
  -1   4  19       32.52       33.91      3.33 o 
   0   4  19       30.35       34.68      3.37 o 
   1   4  19       33.06       32.80      2.60 o 
   2   4  19      175.06      192.93      7.28 o 
   3   4  19       25.43       19.65     11.55 o 
   4   4  19        0.22        2.10      3.20 o 
  -4   5  19       12.22        7.86      3.95 o 
  -3   5  19       10.59        3.45      4.15 o 
  -2   5  19        6.17        4.57      5.60 o 
  -1   5  19      164.50      158.53      9.47 o 
   0   5  19       73.47       87.10      7.35 o 
   1   5  19      165.75      156.96     22.04 o 
   2   5  19        6.21       -1.46      3.55 o 
   3   5  19       10.57        7.22      4.45 o 
   4   5  19       11.97        3.32      5.12 o 
  -3   6  19        6.79        3.67      3.69 o 
  -2   6  19       16.14       10.49      6.04 o 
  -1   6  19        3.90        2.23      4.55 o 
   0   6  19        7.07        0.88      4.13 o 
   1   6  19        3.94        5.68      5.86 o 
   2   6  19       16.81       15.74      3.85 o 
   3   6  19        6.78        4.38      4.16 o 
  -2   7  19        3.62       -1.20      2.61 o 
  -1   7  19        3.32        2.73      3.57 o 
   0   7  19        3.35       -0.26      3.65 o 
   1   7  19        3.49        2.75      5.02 o 
   2   7  19        3.68        2.97      2.89 o 
  -1   8  19        2.33        1.85      3.91 o 
   0   8  19        1.13        1.95      3.33 o 
   1   8  19        2.22        0.52      2.73 o 
   0   0  20      106.88      109.49      4.64 o 
   1   0  20       57.69       63.65      2.20 o 
   2   0  20        7.87       11.95      3.23 o 
   3   0  20       42.13       57.18     10.44 o 
   4   0  20        8.72       13.60      3.71 o 
   5   0  20        2.95       -0.41      2.39 o 
  -5   1  20       15.65       12.70      8.97 o 
  -4   1  20        0.81       -2.77      7.48 o 
  -3   1  20        8.01        4.67      3.27 o 
  -2   1  20       50.40       61.25      2.92 o 
  -1   1  20      429.78      439.17      9.91 o 
   0   1  20      251.66      277.67      8.13 o 
   1   1  20      430.14      433.36     15.41 o 
   2   1  20       49.64       63.27      3.02 o 
   3   1  20        8.07        5.05      2.14 o 
   4   1  20        0.83       -6.98      6.98 o 
   5   1  20       15.93        1.82      6.47 o 
  -5   2  20       13.11        5.68      5.16 o 
  -4   2  20       26.16       22.47      5.28 o 
  -3   2  20       55.00       46.39      5.78 o 
  -2   2  20       78.84       91.11      4.70 o 
  -1   2  20       12.56       11.19      2.47 o 
   0   2  20        0.60        0.42      2.05 o 
   1   2  20       11.90        8.21      5.11 o 
   2   2  20       77.74       89.97     24.66 o 
   3   2  20       55.55       51.74     23.16 o 
   4   2  20       26.73       11.37     11.17 o 
   5   2  20       12.98        1.33      5.74 o 
  -5   3  20       13.12        4.01      4.61 o 
  -4   3  20        6.43        2.37      3.07 o 
  -3   3  20        2.15        1.83      2.79 o 
  -2   3  20        1.81        0.34      2.65 o 
  -1   3  20      112.80      110.01      5.08 o 
   0   3  20        0.14       -1.46      2.05 o 
   1   3  20      111.51      126.74      4.16 o 
   2   3  20        1.88       -1.79      2.53 o 
   3   3  20        2.24       -1.98      3.54 o 
   4   3  20        6.53       14.15      6.66 o 
   5   3  20       12.82       -3.52      3.52 o 
  -4   4  20       11.20        8.43      4.19 o 
  -3   4  20      116.42      124.10      8.64 o 
  -2   4  20      132.38      152.15      8.96 o 
  -1   4  20       17.64       19.12      3.03 o 
   0   4  20       17.86       18.58      3.29 o 
   1   4  20       18.28       22.22      4.06 o 
   2   4  20      131.40      139.14      6.65 o 
   3   4  20      117.88      122.34      6.85 o 
   4   4  20       10.82        6.59      7.31 o 
  -4   5  20        4.87        1.32      3.51 o 
  -3   5  20       28.78       21.79      5.12 o 
  -2   5  20       38.15       33.69      7.77 o 
  -1   5  20       16.59        5.52      4.33 o 
   0   5  20       15.28       10.37      4.35 o 
   1   5  20       17.39       10.39      3.55 o 
   2   5  20       38.40       38.52     19.99 o 
   3   5  20       28.40       21.14     16.43 o 
   4   5  20        5.01        0.11      3.62 o 
  -3   6  20        7.51       -0.72      3.27 o 
  -2   6  20        7.24        4.35      4.41 o 
  -1   6  20        2.70       -0.60      3.51 o 
   0   6  20        1.61        7.46      4.05 o 
   1   6  20        2.72        8.15      4.21 o 
   2   6  20        7.70        4.83      3.41 o 
   3   6  20        7.33        0.58      3.52 o 
  -2   7  20        5.17        1.93      4.63 o 
  -1   7  20        5.32        6.86      5.09 o 
   0   7  20       43.46       33.15      7.20 o 
   1   7  20        5.14        3.00      3.53 o 
   2   7  20        5.14        2.94      3.81 o 
   0   8  20        0.03        2.69      3.53 o 
   1   0  21        2.91        3.24      1.73 o 
   2   0  21       47.34       45.03      8.15 o 
   3   0  21        6.17        7.89      2.96 o 
   4   0  21       61.22       56.11     15.19 o 
   5   0  21        0.11       -0.19      2.04 o 
  -5   1  21        5.98       11.03      9.74 o 
  -4   1  21       27.01       34.11     18.73 o 
  -3   1  21       46.84       51.53      4.33 o 
  -2   1  21       81.16       86.48      4.06 o 
  -1   1  21        6.15        9.57      1.59 o 
   0   1  21       31.52       28.64      2.11 o 
   1   1  21        5.69        6.19      1.58 o 
   2   1  21       80.92       83.96      3.59 o 
   3   1  21       48.03       51.12      6.84 o 
   4   1  21       26.46       32.93      5.59 o 
   5   1  21        5.91        2.15      5.34 o 
  -5   2  21        2.53       -2.29      2.53 o 
  -4   2  21       39.87       36.28      6.64 o 
  -3   2  21       42.35       53.42      5.44 o 
  -2   2  21      510.19      572.54     15.52 o 
  -1   2  21       66.78       62.97      3.96 o 
   0   2  21        9.70        7.62      2.47 o 
   1   2  21       68.32       69.20      2.98 o 
   2   2  21      509.23      619.62     11.08 o 
   3   2  21       41.53       52.86     13.28 o 
   4   2  21       40.44       37.40     15.56 o 
   5   2  21        2.48        3.00      3.82 o 
  -5   3  21       16.88       -0.72      4.15 o 
  -4   3  21        8.42        5.50      4.09 o 
  -3   3  21        9.34        7.62      4.35 o 
  -2   3  21       13.06       14.66      2.95 o 
  -1   3  21      201.01      200.81      6.30 o 
   0   3  21      177.63      191.70      6.26 o 
   1   3  21      201.49      218.08      4.79 o 
   2   3  21       13.51       13.56      7.70 o 
   3   3  21        9.44       18.83      8.34 o 
   4   3  21        8.55        6.93      4.87 o 
   5   3  21       16.91       -1.06      3.68 o 
  -4   4  21       14.45        8.39      4.23 o 
  -3   4  21        4.74        2.65      3.27 o 
  -2   4  21       16.30       14.36      4.51 o 
  -1   4  21        9.51        9.77      3.25 o 
   0   4  21        0.70        6.58      2.51 o 
   1   4  21        9.98       11.84      2.98 o 
   2   4  21       17.35       22.67     16.25 o 
   3   4  21        4.58        0.40      4.93 o 
   4   4  21       14.11        6.08      7.48 o 
  -4   5  21       12.12        4.31      4.35 o 
  -3   5  21        8.21        6.46      3.71 o 
  -2   5  21        1.67       -1.95      2.35 o 
  -1   5  21        4.80        2.77      3.89 o 
   0   5  21      270.65      311.53     11.98 o 
   1   5  21        4.31       -1.53      3.08 o 
   2   5  21        1.59       -0.44      3.77 o 
   3   5  21        8.08        7.71      6.20 o 
   4   5  21       12.29        5.43      3.88 o 
  -3   6  21       18.66        4.27      4.98 o 
  -2   6  21        2.61        3.49      4.23 o 
  -1   6  21       55.85       44.84      6.32 o 
   0   6  21       18.81       17.61      4.51 o 
   1   6  21       55.58       42.72      7.89 o 
   2   6  21        2.83        3.87      3.77 o 
   3   6  21       18.86        5.92      5.72 o 
  -2   7  21        1.24       -1.68      2.65 o 
  -1   7  21        3.85        1.64      3.41 o 
   0   7  21        1.28       -0.40      3.73 o 
   1   7  21        3.87        3.58      3.44 o 
   2   7  21        1.30        2.77      2.60 o 
   0   0  22       12.12       16.03      2.91 o 
   1   0  22      214.21      242.16     10.46 o 
   2   0  22        0.67        1.52      1.40 o 
   3   0  22      147.31      171.75     19.99 o 
   4   0  22       12.44       12.52      3.37 o 
   5   0  22        0.47       -2.03      2.03 o 
  -5   1  22       22.34        5.83      6.45 o 
  -4   1  22       15.91       16.03      7.19 o 
  -3   1  22       65.28       62.82      9.11 o 
  -2   1  22       37.99       44.34      4.00 o 
  -1   1  22      116.46      116.95      4.97 o 
   0   1  22        0.09       -0.94      1.88 o 
   1   1  22      117.09      117.61      3.61 o 
   2   1  22       39.05       46.17      2.32 o 
   3   1  22       65.09       50.12      6.91 o 
   4   1  22       15.62       10.54      3.65 o 
   5   1  22       22.64        8.51      4.04 o 
  -5   2  22        4.05        2.97      2.99 o 
  -4   2  22       26.08       31.46      7.04 o 
  -3   2  22       28.47       36.88      6.54 o 
  -2   2  22       81.70      100.25      5.00 o 
  -1   2  22       45.14       52.29      3.95 o 
   0   2  22        0.53        0.74      2.27 o 
   1   2  22       45.24       57.58      9.32 o 
   2   2  22       83.19      102.60     26.59 o 
   3   2  22       28.42       38.56     17.21 o 
   4   2  22       26.66       22.85      6.82 o 
   5   2  22        3.95       -2.19      3.39 o 
  -4   3  22        9.01        2.43      3.55 o 
  -3   3  22       38.73       31.61      5.06 o 
  -2   3  22       33.21       36.78      5.50 o 
  -1   3  22      112.19      115.78      5.16 o 
   0   3  22        0.84        0.40      2.47 o 
   1   3  22      111.50      119.21      3.76 o 
   2   3  22       34.28       34.87      7.11 o 
   3   3  22       39.33       32.22      5.09 o 
   4   3  22        8.85        3.23      6.61 o 
  -4   4  22        3.63        1.85      3.63 o 
  -3   4  22        8.56        7.18      4.47 o 
  -2   4  22       56.17       58.75      7.21 o 
  -1   4  22       80.69       90.46      6.79 o 
   0   4  22        4.43       -1.30      3.61 o 
   1   4  22       80.15       96.16     10.58 o 
   2   4  22       56.39       55.08      5.23 o 
   3   4  22        8.95       11.71      4.25 o 
   4   4  22        3.73        1.76      4.71 o 
  -4   5  22        1.40        4.21      3.33 o 
  -3   5  22        4.52       -0.08      3.07 o 
  -2   5  22        7.37        0.52      2.63 o 
  -1   5  22       30.70       30.74      5.98 o 
   0   5  22       80.48      102.06      7.75 o 
   1   5  22       30.03       18.30      7.35 o 
   2   5  22        7.71        3.26      4.27 o 
   3   5  22        4.70        1.87      3.58 o 
   4   5  22        1.45       -2.14      2.87 o 
  -3   6  22        2.14       -1.68      3.05 o 
  -2   6  22        5.66        2.17      3.21 o 
  -1   6  22        5.11        4.13      3.87 o 
   0   6  22        1.64       -1.14      3.87 o 
   1   6  22        5.33        0.00      3.06 o 
   2   6  22        5.74        2.50      3.70 o 
   3   6  22        2.01        3.55      3.61 o 
  -2   7  22        3.12        2.03      3.43 o 
  -1   7  22        6.16        6.38      5.76 o 
   0   7  22        8.27        9.05      5.90 o 
   1   7  22        6.17        2.38      2.94 o 
   2   7  22        3.08        2.99      2.94 o 
   1   0  23       61.07       75.73      3.01 o 
   2   0  23        7.52       10.50      2.89 o 
   3   0  23        0.74        5.61      2.51 o 
   4   0  23       37.27       33.99     11.74 o 
   5   0  23        1.90        3.76      2.88 o 
  -5   1  23        6.76        6.50      3.46 o 
  -4   1  23        8.15        4.07      3.51 o 
  -3   1  23        9.07        2.48      2.86 o 
  -2   1  23       57.44       68.52      6.41 o 
  -1   1  23       17.13       20.42      1.77 o 
   0   1  23      289.67      306.10      7.89 o 
   1   1  23       17.38       16.74      2.75 o 
   2   1  23       57.33       59.18      4.62 o 
   3   1  23        9.76        0.85      2.13 o 
   4   1  23        8.03        6.97      3.56 o 
   5   1  23        6.70        1.95      2.61 o 
  -5   2  23        6.07       -2.07      2.59 o 
  -4   2  23        7.09        8.59      4.03 o 
  -3   2  23       10.61        7.30      3.49 o 
  -2   2  23       39.58       40.18      3.37 o 
  -1   2  23      199.36      241.68     10.38 o 
   0   2  23       58.05       60.81      4.04 o 
   1   2  23      196.45      243.69      5.53 o 
   2   2  23       40.58       40.21     14.12 o 
   3   2  23       10.39       24.69      6.60 o 
   4   2  23        7.15        7.20      8.16 o 
   5   2  23        5.96        0.37      3.26 o 
  -4   3  23        2.33        4.55      2.99 o 
  -3   3  23       10.94       11.27      4.09 o 
  -2   3  23      107.35      100.89      7.39 o 
  -1   3  23       32.91       29.20      3.89 o 
   0   3  23       91.46      101.55      5.60 o 
   1   3  23       32.22       35.92      4.55 o 
   2   3  23      107.11      121.47      6.32 o 
   3   3  23       11.37       16.21      4.33 o 
   4   3  23        2.20        1.61      4.45 o 
  -4   4  23       10.19        1.46      2.93 o 
  -3   4  23        1.48        2.29      3.01 o 
  -2   4  23       53.66       52.75      6.22 o 
  -1   4  23        5.36        5.84      3.93 o 
   0   4  23        0.02       -2.05      3.21 o 
   1   4  23        5.05        9.59      3.08 o 
   2   4  23       52.83       57.24     21.66 o 
   3   4  23        1.51        5.96      5.64 o 
   4   4  23       10.10        1.69      4.02 o 
  -3   5  23        5.64        4.11      4.79 o 
  -2   5  23       12.95       14.54      4.87 o 
  -1   5  23       63.01       62.09      7.27 o 
   0   5  23        0.66        1.04      5.48 o 
   1   5  23       62.41       67.29     23.14 o 
   2   5  23       12.46       10.54      6.99 o 
   3   5  23        5.63       -0.15      3.85 o 
  -3   6  23        9.21       -2.97      2.97 o 
  -2   6  23        1.53        0.40      2.91 o 
  -1   6  23        4.88        0.48      3.71 o 
   0   6  23       16.32        4.59      4.91 o 
   1   6  23        5.04        5.47      3.39 o 
   2   6  23        1.39       -2.16      2.99 o 
   3   6  23        9.08       -1.51      4.36 o 
  -1   7  23        6.65       -1.04      2.83 o 
   0   7  23        0.03        1.60      3.45 o 
   1   7  23        6.70       -0.11      2.80 o 
   0   0  24        0.02        3.49      2.21 o 
   1   0  24      142.88      168.82      7.98 o 
   2   0  24       25.28       22.04      3.87 o 
   3   0  24       75.21       70.77     16.66 o 
   4   0  24       26.32       15.93      6.06 o 
   5   0  24        0.76       -0.41      2.14 o 
  -5   1  24        7.13        7.69      2.91 o 
  -4   1  24        4.03        5.65      2.59 o 
  -3   1  24        4.97        6.17      2.50 o 
  -2   1  24       13.26       15.94      1.69 o 
  -1   1  24      133.62      144.80      7.58 o 
   0   1  24        4.17        1.83      3.56 o 
   1   1  24      134.18      134.63      3.15 o 
   2   1  24       13.44       11.53      2.13 o 
   3   1  24        4.92        2.64      2.15 o 
   4   1  24        4.14        1.63      2.41 o 
   5   1  24        7.34        3.26      1.88 o 
  -4   2  24       14.22       13.06      4.47 o 
  -3   2  24       15.12       15.73      4.31 o 
  -2   2  24        4.39       10.15      3.81 o 
  -1   2  24       33.30       34.68      3.75 o 
   0   2  24        9.18        6.66      2.93 o 
   1   2  24       32.45       34.98      3.45 o 
   2   2  24        4.65       11.39      5.40 o 
   3   2  24       14.64       19.70      5.78 o 
   4   2  24       14.31       10.12      6.30 o 
  -4   3  24        1.31        2.35      2.47 o 
  -3   3  24        4.62       -2.09      2.65 o 
  -2   3  24       12.39       11.33      4.69 o 
  -1   3  24      112.16      142.73      7.77 o 
   0   3  24        8.99        5.72      2.61 o 
   1   3  24      111.70      118.87     10.22 o 
   2   3  24       12.54       15.86      4.07 o 
   3   3  24        4.85        8.21      3.77 o 
   4   3  24        1.33       -0.44      3.47 o 
  -4   4  24        4.14       -1.26      2.55 o 
  -3   4  24       20.25       12.70      4.79 o 
  -2   4  24       29.24       27.35      5.26 o 
  -1   4  24       46.55       39.96      5.16 o 
   0   4  24       12.56        6.76      3.57 o 
   1   4  24       48.08       39.79      4.49 o 
   2   4  24       29.16       31.55     18.22 o 
   3   4  24       20.26       17.33      4.94 o 
   4   4  24        3.96        0.49      4.12 o 
  -3   5  24        2.61        3.45      4.23 o 
  -2   5  24        9.21        6.74      5.26 o 
  -1   5  24       26.08       23.47      6.40 o 
   0   5  24       58.25       76.63      7.37 o 
   1   5  24       26.76       11.99      6.27 o 
   2   5  24        9.28       15.53     14.08 o 
   3   5  24        2.57        2.64      3.89 o 
  -2   6  24        3.36        2.49      3.07 o 
  -1   6  24        5.26        3.29      3.91 o 
   0   6  24        3.38        2.19      4.15 o 
   1   6  24        5.52        0.86      2.74 o 
   2   6  24        3.16       -0.20      3.12 o 
  -1   7  24        0.30        2.65      3.51 o 
   0   7  24        4.38       -1.91      3.67 o 
   1   7  24        0.29       -1.57      2.99 o 
   1   0  25      135.99      171.64      7.10 o 
   2   0  25        6.69        5.19      3.88 o 
   3   0  25        3.89        4.67      3.02 o 
   4   0  25       25.85       22.16      7.14 o 
  -4   1  25        1.72        4.15      3.07 o 
  -3   1  25        5.20       10.26      3.05 o 
  -2   1  25       20.69       19.43      2.98 o 
  -1   1  25      129.17      150.75      7.04 o 
   0   1  25      121.32      121.89      3.66 o 
   1   1  25      126.96      142.55     10.55 o 
   2   1  25       21.11       15.85      3.14 o 
   3   1  25        5.69        5.67      3.02 o 
   4   1  25        1.76        1.53      1.87 o 
  -4   2  25        8.24        1.93      3.67 o 
  -3   2  25       27.51       19.88      5.04 o 
  -2   2  25      189.08      187.07      9.87 o 
   2   2  25      192.57      182.41     10.34 o 
   3   2  25       27.64       15.74     17.42 o 
   4   2  25        8.22        4.02      5.02 o 
  -4   3  25        2.11        1.81      2.41 o 
  -3   3  25       14.24       11.86      4.69 o 
  -2   3  25        0.78        3.15      3.39 o 
  -1   3  25       35.19       27.95      4.98 o 
   0   3  25        0.48       -0.36      2.97 o 
   1   3  25       36.39       38.92     10.05 o 
   2   3  25        0.96       -2.92      3.88 o 
   3   3  25       14.12       14.08      4.90 o 
   4   3  25        2.24       -0.81      3.62 o 
  -4   4  25        7.28       -2.23      2.23 o 
  -3   4  25        0.61        4.23      3.95 o 
  -2   4  25       15.71       12.24      6.50 o 
  -1   4  25        2.07        3.45      3.45 o 
   0   4  25       11.24       12.84      4.33 o 
   1   4  25        2.33        1.30      2.84 o 
   2   4  25       15.64       10.10      4.50 o 
   3   4  25        0.70       -1.08      3.72 o 
   4   4  25        7.54        4.22      4.55 o 
  -3   5  25        2.59       -1.95      1.95 o 
  -2   5  25        4.08        2.67      3.47 o 
  -1   5  25       26.33       16.69      5.52 o 
   0   5  25       30.73       31.10      5.72 o 
   1   5  25       27.14       13.57      7.94 o 
   2   5  25        4.15       -0.05      3.53 o 
   3   5  25        2.47        3.21      3.30 o 
  -2   6  25        0.91       -1.24      2.59 o 
  -1   6  25        9.91       -2.43      3.45 o 
   0   6  25       21.75       12.76      5.28 o 
   1   6  25        9.96        8.04      3.14 o 
   2   6  25        0.81        1.08      2.96 o 
   0   7  25        0.41        5.80      4.43 o 
   0   0  26        3.04       11.65      2.49 o 
   1   0  26       22.33       26.25      2.85 o 
   2   0  26       25.38       19.58      7.17 o 
   3   0  26       78.88       85.79     28.21 o 
   4   0  26        0.82       -1.09      2.17 o 
  -4   1  26        1.73        4.20      2.27 o 
  -3   1  26       11.07        9.89      5.10 o 
  -2   1  26       74.87       94.45     12.30 o 
  -1   1  26        0.30       -0.12      1.74 o 
   0   1  26      296.73      311.46      8.04 o 
   1   1  26        0.14       -0.57      1.56 o 
   2   1  26       75.23       88.40      8.57 o 
   3   1  26       11.16        5.46      2.66 o 
   4   1  26        1.55        0.68      1.96 o 
   0   2  26       95.97      116.45      7.79 o 
   1   2  26       42.06       34.78      6.58 o 
   2   2  26       18.45       -3.79      5.44 o 
   3   2  26       21.15        4.84      6.76 o 
   4   2  26        9.78       -0.18      6.18 o 
  -4   3  26        0.72       -1.02      2.75 o 
  -3   3  26        1.81        4.49      3.45 o 
  -2   3  26        8.04        8.89      3.61 o 
  -1   3  26      105.06       96.27      7.65 o 
   0   3  26        0.88       -0.88      2.53 o 
   1   3  26      104.40      105.42      6.04 o 
   2   3  26        7.64        6.61      4.12 o 
   3   3  26        1.90        3.43      4.66 o 
   4   3  26        0.71        1.10      4.01 o 
  -3   4  26        3.63        0.06      2.39 o 
  -2   4  26       28.59       15.65      5.12 o 
  -1   4  26        0.51       -2.09      2.57 o 
   0   4  26        9.02        5.80      5.38 o 
   1   4  26        0.60        0.82      2.53 o 
   2   4  26       28.34        8.27      8.43 o 
   3   4  26        3.81        1.65      3.98 o 
  -3   5  26        0.87        0.22      2.91 o 
  -2   5  26        0.20       -0.52      2.25 o 
  -1   5  26        3.88        1.06      3.61 o 
   0   5  26       27.38       24.12      7.06 o 
   1   5  26        3.80       -3.03      3.03 o 
   2   5  26        0.17       -2.98      2.98 o 
   3   5  26        0.83        1.33      3.45 o 
  -2   6  26        1.29       -0.24      2.91 o 
  -1   6  26        5.79        2.41      4.59 o 
   0   6  26       21.29       19.40      6.06 o 
   1   6  26        5.97        2.23      2.79 o 
   2   6  26        1.25        5.48      3.83 o 
   1   0  27       11.11       13.53      5.21 o 
   2   0  27        0.31        4.12      2.35 o 
   3   0  27        3.31        2.86      2.57 o 
   4   0  27        0.73        1.65      4.83 o 
  -4   1  27        3.22       -0.39      2.31 o 
  -3   1  27       12.19       20.18      4.29 o 
  -2   1  27        7.61        2.20      2.37 o 
  -1   1  27       70.21       75.30      7.52 o 
   0   1  27      206.29      211.04     10.89 o 
   1   1  27       68.42       63.87     10.85 o 
   2   1  27        7.44        0.25      2.70 o 
   3   1  27       12.33        6.75      6.86 o 
   4   1  27        3.31        2.20      3.72 o 
  -3   2  27        9.21        7.28      3.69 o 
  -2   2  27       55.33       52.83      6.30 o 
  -1   2  27       55.83       64.79      6.06 o 
   0   2  27        5.71       -2.41      3.11 o 
   1   2  27       56.01       67.38      5.06 o 
   2   2  27       55.07       45.36      7.34 o 
   3   2  27        9.30        5.80      4.16 o 
   4   2  27        1.44       -2.86      4.58 o 
  -4   3  27        3.25        1.06      2.93 o 
  -3   3  27        5.57        2.33      2.95 o 
  -2   3  27       17.51       12.38      4.61 o 
  -1   3  27        7.76        1.81      3.77 o 
   0   3  27       23.99       25.50      5.44 o 
   1   3  27        8.15        6.01      3.76 o 
   2   3  27       18.14       25.31      4.89 o 
   3   3  27        5.53       12.32      4.27 o 
   4   3  27        3.13       -3.95      4.41 o 
  -3   4  27        0.33       -1.79      1.79 o 
  -2   4  27       13.59        8.41      6.28 o 
  -1   4  27        6.80        5.18      4.29 o 
   0   4  27        0.08       -0.32      3.03 o 
   1   4  27        7.27        4.75      3.41 o 
   2   4  27       13.84        4.88      4.88 o 
   3   4  27        0.29        0.73      4.23 o 
  -2   5  27        3.03        0.66      3.19 o 
  -1   5  27       17.32       11.98      5.54 o 
   0   5  27       96.13       80.02     10.18 o 
   1   5  27       17.13        8.21      4.34 o 
   2   5  27        2.85        1.09      3.17 o 
  -1   6  27        2.11        1.18      3.69 o 
   0   6  27       15.69        5.66      7.30 o 
   1   6  27        2.03        2.66      3.20 o 
   0   0  28      316.59      337.64     12.21 o 
   1   0  28       89.45       99.06      6.44 o 
   2   0  28        4.81        2.94      2.32 o 
   3   0  28       26.74       21.98      8.62 o 
   4   0  28        9.89        5.15      2.99 o 
  -4   1  28        6.09        2.14      2.63 o 
  -3   1  28        8.24        7.84      2.94 o 
  -2   1  28       13.26        9.31      4.19 o 
  -1   1  28       44.38       49.53      8.48 o 
   0   1  28      214.59      215.60      7.28 o 
   1   1  28       46.06       44.48      5.04 o 
   2   1  28       14.01       10.40      3.12 o 
   3   1  28        8.14        3.36      2.77 o 
   4   1  28        5.80        0.70      2.40 o 
  -4   2  28        2.06        1.38      2.83 o 
  -3   2  28        2.16        0.40      2.57 o 
  -2   2  28        8.54        0.50      2.99 o 
  -1   2  28       17.68        8.61      4.69 o 
   0   2  28        0.08       -1.44      3.71 o 
   1   2  28       18.13       12.67      4.06 o 
   2   2  28        8.84        5.95      3.73 o 
   3   2  28        2.42       -0.02      3.52 o 
   4   2  28        1.94        0.79      5.39 o 
  -3   3  28        1.17        0.46      2.51 o 
  -2   3  28        7.67        6.28      4.09 o 
  -1   3  28       58.02       43.50      6.70 o 
   0   3  28        0.17       -2.11      2.81 o 
   1   3  28       57.79       56.02      9.11 o 
   2   3  28        7.30       -1.32      5.16 o 
   3   3  28        1.11       -3.87      3.87 o 
  -3   4  28        3.82       -2.59      2.93 o 
  -2   4  28        4.95        1.64      4.37 o 
  -1   4  28       25.89       24.32      5.08 o 
   0   4  28        0.51        2.93      4.31 o 
   1   4  28       25.35       11.34      5.44 o 
   2   4  28        4.99        5.88      4.59 o 
   3   4  28        3.75        3.18      3.59 o 
  -2   5  28        5.64        4.13      4.81 o 
  -1   5  28        7.13       -2.67      2.83 o 
   0   5  28        1.81       -1.81      3.75 o 
   1   5  28        6.87        2.69      3.03 o 
   2   5  28        5.68        5.22      7.10 o 
  -1   6  28        0.94        3.39      3.79 o 
   0   6  28        2.33        9.23      4.65 o 
   1   6  28        0.85        1.25      2.83 o 
   1   0  29        9.57        4.98      2.59 o 
   2   0  29        0.03        0.55      1.80 o 
   3   0  29       22.41       16.34     10.86 o 
   4   0  29        0.95        2.59      2.76 o 
  -4   1  29        4.67        3.58      5.08 o 
  -3   1  29       18.53       15.06      3.56 o 
  -2   1  29        1.03        0.14      1.74 o 
  -1   1  29       76.28       86.76     11.07 o 
   0   1  29       82.90       76.70      4.98 o 
   1   1  29       75.35       79.73     10.67 o 
   2   1  29        1.14        0.30      2.34 o 
   3   1  29       18.74        8.89      5.18 o 
   4   1  29        4.75       -0.95      2.74 o 
  -3   2  29        1.57       -1.04      1.99 o 
  -2   2  29        7.37        7.96      3.65 o 
  -1   2  29      125.20      119.19      8.64 o 
   0   2  29      103.82      116.25      8.50 o 
   1   2  29      122.38      121.82     14.99 o 
   2   2  29        7.37        1.64      8.73 o 
   3   2  29        1.52        4.71      4.14 o 
  -3   3  29        5.83        0.54      3.27 o 
  -2   3  29       13.91       11.17      3.93 o 
  -1   3  29        0.13        1.14      2.99 o 
   0   3  29       10.15        7.78      4.07 o 
   1   3  29        0.17       -0.58      4.17 o 
   2   3  29       13.44        7.64      5.60 o 
   3   3  29        5.75        0.34      3.62 o 
  -3   4  29        3.72        3.43      4.21 o 
  -2   4  29        5.89        3.37      3.85 o 
  -1   4  29       17.35       15.59      5.40 o 
   0   4  29        1.77        1.99      3.77 o 
   1   4  29       17.59        3.99      3.58 o 
   2   4  29        6.19       -0.83      4.27 o 
   3   4  29        3.64        3.28      3.81 o 
  -2   5  29        5.61       -1.20      3.11 o 
  -1   5  29        1.26        0.08      3.11 o 
   0   5  29        1.11        4.41      4.37 o 
   1   5  29        1.31       -1.05      2.62 o 
   2   5  29        5.53        0.63      3.35 o 
   0   6  29        0.33        3.51      4.61 o 
   0   0  30       80.33       81.30      7.17 o 
   1   0  30       13.13        5.73      4.86 o 
   2   0  30       20.98       26.83      7.08 o 
   3   0  30        2.53        2.17      2.51 o 
  -3   1  30        1.62        0.88      2.96 o 
  -2   1  30       10.36        8.01      2.84 o 
  -1   1  30        3.52        4.16      2.75 o 
   0   1  30       34.46       24.19      6.39 o 
   1   1  30        3.36        0.72      2.42 o 
   2   1  30        9.67        8.09      2.71 o 
   3   1  30        1.67        1.81      2.67 o 
  -3   2  30        3.67        1.24      3.23 o 
  -2   2  30        1.04        0.90      2.33 o 
  -1   2  30        7.90        1.34      4.05 o 
   0   2  30        1.91        5.48      4.15 o 
   1   2  30        8.23        3.40      2.93 o 
   2   2  30        0.93        1.30      3.46 o 
   3   2  30        3.78        1.51      3.68 o 
  -3   3  30        8.88        2.37      3.11 o 
   2   3  30       11.55       11.29      7.40 o 
   3   3  30        9.07        6.30      5.52 o 
  -2   4  30        1.76       -2.79      2.79 o 
  -1   4  30        5.24        0.28      3.87 o 
   0   4  30        0.01        7.66      3.49 o 
   1   4  30        5.23        4.05      2.85 o 
   2   4  30        1.69        1.64      3.76 o 
  -1   5  30        3.88        5.54      4.15 o 
   0   5  30        3.02        2.05      4.19 o 
   1   5  30        3.94       -0.73      2.74 o 
   1   0  31        5.63        4.85      4.30 o 
   2   0  31        1.70        2.08      2.43 o 
   3   0  31        2.23       -2.01      2.01 o 
  -3   1  31        9.91        5.05      4.25 o 
  -2   1  31        0.92       -0.19      2.25 o 
  -1   1  31       28.16       24.43      5.00 o 
   0   1  31       43.14       37.57      4.07 o 
   1   1  31       28.70       18.43      4.88 o 
   2   1  31        0.91       -0.13      2.08 o 
   3   1  31        9.97        3.73      2.92 o 
  -3   2  31        1.50       -0.66      2.87 o 
  -2   2  31        2.50        6.26      4.09 o 
  -1   2  31       20.10       16.01      4.77 o 
   0   2  31       31.04       26.20      6.82 o 
   1   2  31       20.25       22.30     12.94 o 
   2   2  31        2.49       -0.13      3.34 o 
   3   2  31        1.47        0.34      3.89 o 
  -1   3  31        5.00       -0.34      3.55 o 
   0   3  31        0.58       -0.40      3.43 o 
   1   3  31        4.95        3.89      3.20 o 
   2   3  31        4.21        7.44      6.04 o 
   3   3  31        5.01       -0.84      6.38 o 
  -2   4  31        2.24        3.61      3.67 o 
  -1   4  31       13.28        1.87      4.01 o 
   0   4  31        0.13        0.92      3.39 o 
   1   4  31       13.69        6.43      3.84 o 
   2   4  31        2.12        0.44      4.51 o 
  -1   5  31        3.19       -2.57      2.99 o 
   0   5  31        2.55        7.32      4.21 o 
   1   5  31        3.07        1.77      2.88 o 
   0   0  32        7.95        8.95      4.71 o 
   1   0  32       40.34       39.96      7.49 o 
   2   0  32       10.81        9.72      6.00 o 
   3   0  32        0.04        2.83      2.44 o 
  -3   1  32        1.10        2.25      2.73 o 
  -2   1  32       27.73       13.03      3.77 o 
  -1   1  32        6.81        7.54      2.89 o 
   0   1  32       22.25       15.07      3.58 o 
   1   1  32        6.62        3.12      2.54 o 
   2   1  32       26.76       20.37      9.94 o 
   3   1  32        1.14        3.66      3.37 o 
  -3   2  32        1.67        1.56      2.73 o 
  -2   2  32        7.07        3.53      3.59 o 
  -1   2  32        5.94        4.77      4.23 o 
   0   2  32       35.83       21.33      5.42 o 
   1   2  32        5.72        4.14      3.09 o 
   2   2  32        7.15        0.40      3.25 o 
   3   2  32        1.63        1.41      4.41 o 
  -2   3  32       28.39        4.33      6.48 o 
  -1   3  32        2.44       -0.90      2.79 o 
   0   3  32        0.10       -1.34      2.23 o 
   1   3  32        2.57        4.88      2.96 o 
   2   3  32       27.89       20.21     13.19 o 
  -2   4  32        0.82        0.28      2.39 o 
  -1   4  32        3.69        0.82      3.71 o 
   0   4  32        7.53        0.62      4.21 o 
   1   4  32        3.51        0.93      3.30 o 
   2   4  32        0.78        0.80      5.76 o 
   1   0  33       40.30       32.96      6.20 o 
   2   0  33        4.96        2.27      2.25 o 
   3   0  33        0.02       -1.51      2.18 o 
  -3   1  33       10.27        5.23      3.99 o 
  -2   1  33        8.35        2.55      2.53 o 
  -1   1  33        0.33        0.56      1.76 o 
   0   1  33       12.54        6.34      3.28 o 
   1   1  33        0.43       -0.31      1.72 o 
   2   1  33        8.49        2.62      2.63 o 
   3   1  33       10.50        6.59      2.99 o 
  -2   2  33        2.93        0.26      2.97 o 
  -1   2  33        4.38        0.32      3.51 o 
   0   2  33       11.06       -0.04      3.21 o 
   1   2  33        4.19        4.20      3.38 o 
   2   2  33        2.92       -0.38      3.51 o 
  -2   3  33        3.16       -0.84      3.07 o 
  -1   3  33        4.82       -0.36      3.23 o 
   0   3  33        0.38       -2.01      2.93 o 
   1   3  33        4.77        1.50      2.82 o 
   2   3  33        3.07       -1.04      3.89 o 
  -1   4  33        4.71        0.54      3.29 o 
   1   4  33        4.79        2.43      3.71 o 
   0   0  34       35.33       24.94      5.96 o 
   1   0  34        7.62        3.83      2.96 o 
   2   0  34        0.00       -0.98      2.08 o 
  -2   1  34       14.93        2.55      2.98 o 
  -1   1  34        7.53        3.90      2.53 o 
   0   1  34        1.03       -0.89      2.38 o 
   1   1  34        7.61        3.14      2.31 o 
   2   1  34       14.58        1.14      2.45 o 
  -2   2  34        0.11       -0.56      2.65 o 
  -1   2  34        1.46       -2.59      2.59 o 
   0   2  34       26.16       11.20      8.25 o 
   1   2  34        1.41        2.84      2.94 o 
   2   2  34        0.09       -1.90      2.95 o 
  -1   3  34        4.70        3.03      3.59 o 
   0   3  34        0.11        0.12      2.85 o 
   1   3  34        4.78        0.30      6.15 o 
   1   0  35        1.51        4.69      2.52 o 
   2   0  35        1.96        0.72      2.28 o 
  -2   1  35        7.35        3.02      3.01 o 
  -1   1  35        8.02        3.65      2.25 o 
   0   1  35        0.10        2.89      3.00 o 
   1   1  35        7.93        1.13      3.24 o 
   2   1  35        7.41        1.64      3.06 o 
  -1   2  35       14.07        1.32      5.48 o 
   0   2  35        1.33        2.91      4.51 o 
   1   2  35       14.03        2.04      5.94 o 
  -1   3  35        2.32       -0.26      2.95 o 
   0   3  35        0.34        0.68      3.41 o 
   1   3  35        2.24       -1.80      3.24 o 
   0   0  36        0.01       -2.17      2.53 o 
   1   0  36        3.19        1.28      3.57 o 
  -1   1  36       10.41        1.40      2.55 o 
   0   1  36        5.27        0.31      2.56 o 
   1   1  36       10.49        0.70      2.26 o 
  -1   2  36        2.75        2.29      3.57 o 
   0   2  36       19.03        7.86      7.28 o 
   1   2  36        2.76        1.65      2.99 o 
   1   0  37       43.19       17.49      4.25 o 
   0   1  37        7.62       -0.03      2.50 o 
                                                 
